# Supplementary material for: 5-(4-Bromo­phen­yl)-2-methyl-3-methyl­sulfinyl-1-benzofuran
Source: Acta Crystallogr Sect E Struct Rep Online. 2009 Aug 29;65(Pt 9):o2269. doi: 10.1107/S1600536809033509 (PMC2969963; doi:10.1107/S1600536809033509)
Supplement: Supplementary file 2 [file e-65-o2269-Isup2.hkl]

# 
# h,k,l, Fc-squared, Fo-squared, sigma(Fo-squared) and status flag 
# 
data_I
_shelx_title ' 09D IN P2(1)/C' 
_shelx_refln_list_code          4 
_shelx_F_calc_maximum      257.40 
_exptl_crystal_F_000       704.00 
_reflns_d_resolution_high  0.7701 
 
loop_ 
 _symmetry_equiv_pos_as_xyz 
 'x, y, z' 
 '-x, y+1/2, -z+1/2' 
 '-x, -y, -z' 
 'x, -y-1/2, z-1/2' 
 
_cell_length_a    11.4100 
_cell_length_b     7.9508 
_cell_length_c    15.7280 
_cell_angle_alpha  90.000 
_cell_angle_beta   99.399 
_cell_angle_gamma  90.000 
 
_shelx_F_squared_multiplier     1.000 
 
loop_ 
 _refln_index_h 
 _refln_index_k 
 _refln_index_l 
 _refln_F_squared_calc 
 _refln_F_squared_meas 
 _refln_F_squared_sigma 
 _refln_observed_status 
   1   0   0     4481.03     4379.04     82.11 o 
   2   0   0      258.52      295.19      8.80 o 
   3   0   0    19341.44    18167.47    807.87 o 
   4   0   0     4812.28     4974.43    175.70 o 
   5   0   0       13.35       13.98      3.34 o 
   6   0   0     1708.62     1906.13     48.13 o 
   7   0   0     1448.26     1494.77     23.33 o 
   8   0   0      506.27      444.50     17.59 o 
   9   0   0      711.89      737.03     45.45 o 
  10   0   0     2454.72     2597.60     66.47 o 
  11   0   0      902.44      838.17     43.50 o 
  12   0   0     1021.55     1018.52     51.81 o 
  13   0   0     2168.42     2347.37     76.73 o 
  14   0   0      347.17      340.65     42.03 o 
   1   1   0     2241.50     2189.61     47.98 o 
   2   1   0      353.56      372.09      4.29 o 
   3   1   0       58.18       70.91      3.82 o 
   4   1   0      440.06      402.35      5.96 o 
   5   1   0        9.54        8.96      2.69 o 
   6   1   0      835.34      877.14     13.42 o 
   7   1   0      242.78      254.54      7.21 o 
   8   1   0      247.79      227.90      7.71 o 
   9   1   0      168.39      178.16      9.14 o 
  10   1   0      128.19      132.99     12.48 o 
  11   1   0       82.39       89.61     16.97 o 
  12   1   0       22.09       30.44     16.23 o 
  13   1   0        0.14       -6.25     16.54 o 
  14   1   0        4.00       -8.42     18.31 o 
   0   2   0    66255.02    58384.30   1174.87 o 
   1   2   0     3456.36     3448.22     51.29 o 
   2   2   0       63.46       78.71      3.01 o 
   3   2   0     7553.10     7637.58    109.21 o 
   4   2   0     2396.70     2256.71     23.46 o 
   5   2   0       65.71       69.63      7.65 o 
   6   2   0       64.86      114.91      8.47 o 
   7   2   0       17.46       19.30      4.80 o 
   8   2   0        5.11       19.53      9.24 o 
   9   2   0     3465.33     3380.65     86.19 o 
  10   2   0     1059.54     1101.38     26.20 o 
  11   2   0      368.42      325.67     18.46 o 
  12   2   0     1060.30     1075.23     29.61 o 
  13   2   0     2292.81     2493.40     55.98 o 
  14   2   0      323.30      331.95     30.24 o 
   1   3   0     1940.51     2150.36     20.18 o 
   2   3   0      615.43      639.19     15.70 o 
   3   3   0     1576.46     1591.45     30.60 o 
   4   3   0     1106.64     1062.92     16.43 o 
   5   3   0      220.89      203.92      5.72 o 
   6   3   0      683.31      706.80     11.32 o 
   7   3   0     1485.21     1494.77     27.02 o 
   8   3   0      783.28      750.79     16.76 o 
   9   3   0       35.62       22.24      7.67 o 
  10   3   0      391.55      385.40     18.04 o 
  11   3   0      280.13      286.14     18.34 o 
  12   3   0       64.58       85.90     14.34 o 
  13   3   0       15.97      -10.87     13.53 o 
   0   4   0    13494.17    13559.16    244.26 o 
   1   4   0     6304.70     6263.40     57.60 o 
   2   4   0      941.73      930.27     22.55 o 
   3   4   0     2149.95     2131.43     40.13 o 
   4   4   0     4531.38     4387.85     76.97 o 
   5   4   0      141.20      144.82      7.12 o 
   6   4   0       69.43       52.96      7.13 o 
   7   4   0      177.48      179.01     10.45 o 
   8   4   0      113.08      130.29     11.57 o 
   9   4   0      833.49      842.63     19.80 o 
  10   4   0      540.53      549.56     21.03 o 
  11   4   0      265.60      271.87     18.99 o 
  12   4   0      451.65      427.99     22.42 o 
  13   4   0      850.64      921.33     31.30 o 
   1   5   0        8.37       13.69      3.79 o 
   2   5   0      150.53      180.10      7.19 o 
   3   5   0     2181.38     2240.48     44.10 o 
   4   5   0      585.57      546.58     19.80 o 
   5   5   0      219.70      214.91     12.93 o 
   6   5   0     1398.42     1367.26     25.66 o 
   7   5   0     1637.66     1611.57     24.46 o 
   8   5   0      618.14      659.15     21.50 o 
   9   5   0       52.94       54.80     11.84 o 
  10   5   0      201.15      226.92     17.18 o 
  11   5   0      206.66      223.60     22.80 o 
  12   5   0       53.37       51.56     19.69 o 
   0   6   0      460.94      453.17     18.62 o 
   1   6   0      877.10      841.41     16.44 o 
   2   6   0      280.60      270.65     10.89 o 
   3   6   0      795.53      781.47     19.86 o 
   4   6   0     2008.26     1948.56     48.84 o 
   5   6   0       11.39       16.54     10.56 o 
   6   6   0      318.17      300.13     20.73 o 
   7   6   0        0.45       -0.75     12.24 o 
   8   6   0      102.73      106.39     16.58 o 
   9   6   0      132.75      146.55     15.40 o 
  10   6   0      370.58      380.94     21.50 o 
  11   6   0       21.83       11.68     17.93 o 
   1   7   0      158.57      158.23     10.53 o 
   2   7   0      945.36      959.07     23.21 o 
   3   7   0     1810.89     1814.82     30.94 o 
   4   7   0      195.32      189.54     18.47 o 
   5   7   0       10.78       19.26     13.65 o 
   6   7   0     1012.74     1010.63     34.21 o 
   7   7   0      215.35      181.37     19.79 o 
   8   7   0      549.28      543.45     29.37 o 
   9   7   0      626.04      601.26     31.24 o 
  10   7   0      264.26      276.37     26.44 o 
   0   8   0       18.64        8.31     17.59 o 
   1   8   0      794.19      762.51     23.19 o 
   2   8   0        6.15       12.57     10.42 o 
   3   8   0       93.09       86.36     12.94 o 
   4   8   0       41.44       36.00     14.85 o 
   5   8   0       41.66       51.88     16.41 o 
   6   8   0       80.49       67.46     17.80 o 
   7   8   0       12.74        4.54     15.65 o 
   8   8   0       32.41        1.45     16.07 o 
   9   8   0       79.93       75.75     30.79 o 
   1   9   0       43.57       42.88     16.76 o 
   2   9   0      167.31      193.70     17.23 o 
   3   9   0      518.21      561.44     29.62 o 
   4   9   0       32.67       55.65     17.94 o 
   5   9   0       91.85      100.53     20.35 o 
   6   9   0      389.72      386.94     29.47 o 
   7   9   0      169.91      236.06     36.17 o 
   0  10   0      351.85      413.47     44.96 o 
   1  10   0       23.93       16.92     18.51 o 
   2  10   0      142.34      232.64     37.63 o 
   3  10   0      124.15       94.33     31.77 o 
 -14   1   1       20.85       -8.61     17.61 o 
 -13   1   1      622.17      692.42     33.68 o 
 -12   1   1      273.67      265.00     15.23 o 
 -11   1   1       72.38       65.20     12.37 o 
 -10   1   1     2429.50     2399.00     35.75 o 
  -9   1   1     4102.39     3966.29     30.52 o 
  -8   1   1     3748.83     3733.04     37.10 o 
  -7   1   1     5451.52     5391.13     67.72 o 
  -6   1   1     6070.89     5690.01     83.86 o 
  -5   1   1    13289.19    13002.84    103.09 o 
  -4   1   1     3045.73     3077.08     46.97 o 
  -3   1   1       28.03       37.75      2.76 o 
  -2   1   1     2345.00     2443.38     44.30 o 
  -1   1   1        3.81       34.99      2.18 o 
   0   1   1      129.72      196.73      6.35 o 
   1   1   1       22.65       59.79      3.23 o 
   2   1   1      128.38      141.50      2.66 o 
   3   1   1    17204.56    17060.33    256.49 o 
   4   1   1    14118.97    14188.95    222.49 o 
   5   1   1    18596.02    20327.06    364.99 o 
   6   1   1     1701.52     1647.61     23.07 o 
   7   1   1     2304.65     2070.13     36.75 o 
   8   1   1     7353.00     6785.89     96.32 o 
   9   1   1     2098.00     2104.50     36.40 o 
  10   1   1      449.19      462.53     18.66 o 
  11   1   1     1581.14     1676.62     32.47 o 
  12   1   1      473.41      548.05     51.81 o 
  13   1   1       39.78       38.85     18.66 o 
  14   1   1       13.70       19.55     19.35 o 
 -14   2   1      138.28      141.10     22.96 o 
 -13   2   1       80.64       92.11     20.54 o 
 -12   2   1      128.47      141.89     16.90 o 
 -11   2   1      361.91      318.71     18.67 o 
 -10   2   1      138.70      145.62     13.43 o 
  -9   2   1      227.92      212.79     13.63 o 
  -8   2   1      724.22      728.20     13.28 o 
  -7   2   1       52.47       54.42      5.39 o 
  -6   2   1      352.93      407.03      9.09 o 
  -5   2   1       16.68       24.67      4.11 o 
  -4   2   1      575.73      554.89      6.51 o 
  -3   2   1     2526.89     2572.62     40.65 o 
  -2   2   1     2190.86     2169.31     18.72 o 
  -1   2   1      891.64      957.07     11.96 o 
   0   2   1      366.35      403.40      4.84 o 
   1   2   1     2042.37     2032.22     35.06 o 
   2   2   1      369.72      358.52      8.04 o 
   3   2   1       61.68       82.04      3.36 o 
   4   2   1      927.51     1020.75     13.12 o 
   5   2   1     1875.73     2013.37     17.10 o 
   6   2   1        6.10        6.85      4.31 o 
   7   2   1        9.99        3.78      4.17 o 
   8   2   1        1.73        3.82      5.77 o 
   9   2   1      238.29      241.98     14.92 o 
  10   2   1       90.39       95.48     12.53 o 
  11   2   1       40.85       51.79     12.40 o 
  12   2   1       25.72       12.77     12.51 o 
  13   2   1       22.28       35.93     18.49 o 
  14   2   1        5.40       -9.77     24.93 o 
 -14   3   1        1.60      -15.23     15.23 o 
 -13   3   1      413.78      495.22     24.15 o 
 -12   3   1      379.78      397.22     21.29 o 
 -11   3   1       30.15       49.46     12.21 o 
 -10   3   1      756.47      766.47     23.11 o 
  -9   3   1     2367.82     2288.97     28.41 o 
  -8   3   1     4360.99     4352.67     38.95 o 
  -7   3   1      492.17      478.56     18.13 o 
  -6   3   1     5492.62     5243.50     53.18 o 
  -5   3   1    12707.38    13029.13    246.12 o 
  -4   3   1     2955.06     3239.47     48.81 o 
  -3   3   1      366.66      319.76      6.76 o 
  -2   3   1     4942.19     4835.13     64.50 o 
  -1   3   1        9.85       16.71      2.70 o 
   0   3   1     1188.32     1135.51      8.82 o 
   1   3   1      707.41      836.46     15.45 o 
   2   3   1       84.32      100.12      4.77 o 
   3   3   1     1733.79     1811.72     13.88 o 
   4   3   1     6282.49     5924.90    112.09 o 
   5   3   1     3745.31     3719.96     47.62 o 
   6   3   1     1633.10     1635.39     20.47 o 
   7   3   1     4170.45     4044.54     42.48 o 
   8   3   1     3134.49     2956.04     33.86 o 
   9   3   1      823.35      836.49     18.89 o 
  10   3   1       57.45       81.37     12.82 o 
  11   3   1      718.19      705.39     24.23 o 
  12   3   1       77.90       85.95     14.86 o 
  13   3   1       26.03        8.59     14.39 o 
 -13   4   1       15.65        1.99     14.92 o 
 -12   4   1      330.51      328.44     20.95 o 
 -11   4   1      419.30      383.24     20.30 o 
 -10   4   1       13.44        6.19     10.22 o 
  -9   4   1     1008.41      967.34     20.67 o 
  -8   4   1     1160.24     1165.41     21.20 o 
  -7   4   1       14.76       24.98      6.82 o 
  -6   4   1      400.47      434.26     14.46 o 
  -5   4   1      672.47      779.42     14.56 o 
  -4   4   1      535.69      494.24     11.45 o 
  -3   4   1     1454.09     1414.93     27.36 o 
  -2   4   1     4402.87     4648.93     60.52 o 
  -1   4   1      489.54      491.05      8.30 o 
   0   4   1      764.26      682.75      8.24 o 
   1   4   1     2649.37     2619.16     36.85 o 
   2   4   1      333.97      251.08      7.05 o 
   3   4   1     1723.33     1882.50     48.25 o 
   4   4   1      944.69      992.58     16.32 o 
   5   4   1      575.22      546.29     10.85 o 
   6   4   1      319.26      382.58     12.06 o 
   7   4   1      691.82      681.29     16.00 o 
   8   4   1      276.99      290.44     13.05 o 
   9   4   1      177.24      168.26     11.96 o 
  10   4   1      136.28      123.09     13.99 o 
  11   4   1      166.41      183.93     16.84 o 
  12   4   1       77.01       93.95     15.69 o 
  13   4   1      229.92      275.97     21.45 o 
 -12   5   1       60.52       53.06     18.97 o 
 -11   5   1       15.74        2.02     15.01 o 
 -10   5   1       12.41       20.03     10.21 o 
  -9   5   1     1661.43     1695.55     27.62 o 
  -8   5   1      262.12      269.23     13.73 o 
  -7   5   1       74.98       78.82     10.89 o 
  -6   5   1     3549.81     3306.87     81.01 o 
  -5   5   1     3839.38     3757.92     63.92 o 
  -4   5   1       64.31       71.11      7.50 o 
  -3   5   1      529.65      511.71     10.33 o 
  -2   5   1     2534.70     2464.29     24.94 o 
  -1   5   1      473.83      516.99     10.13 o 
   0   5   1     1493.97     1469.91     15.73 o 
   1   5   1      645.03      600.76     10.81 o 
   2   5   1      193.71      223.28      7.88 o 
   3   5   1      183.47      188.20      7.44 o 
   4   5   1     6589.78     6307.38    160.13 o 
   5   5   1     1910.06     1832.74     52.18 o 
   6   5   1       81.24       88.23     10.67 o 
   7   5   1     4232.88     4120.64    100.37 o 
   8   5   1     2903.01     2854.81     48.58 o 
   9   5   1        8.08        1.67     11.45 o 
  10   5   1       53.72       57.70     13.62 o 
  11   5   1      219.67      255.63     24.32 o 
  12   5   1      191.54      207.40     24.69 o 
 -11   6   1      299.62      314.74     39.10 o 
 -10   6   1        1.58      -10.20     14.31 o 
  -9   6   1        1.67       -1.62     13.46 o 
  -8   6   1      478.38      481.55     29.57 o 
  -7   6   1      129.34      125.83     29.81 o 
  -6   6   1       26.24       32.16     12.77 o 
  -5   6   1      117.76      129.27     14.81 o 
  -4   6   1      331.42      354.03     15.15 o 
  -3   6   1     2088.29     2103.83     40.28 o 
  -2   6   1      765.14      756.61     16.74 o 
  -1   6   1      748.89      750.13     15.81 o 
   0   6   1      760.99      754.58     15.87 o 
   1   6   1     2966.50     2934.59     51.07 o 
   2   6   1      745.86      732.64     19.16 o 
   3   6   1      218.03      240.03     13.58 o 
   4   6   1      431.52      459.52     31.24 o 
   5   6   1      719.32      702.75     20.57 o 
   6   6   1       57.89       63.78     11.28 o 
   7   6   1       62.08       57.32     11.91 o 
   8   6   1       36.19       40.56     11.81 o 
   9   6   1        8.20       10.29     11.94 o 
  10   6   1      186.56      188.66     17.07 o 
  11   6   1      188.35      204.45     25.66 o 
 -10   7   1       29.67       27.37     17.62 o 
  -9   7   1      755.65      741.05     41.79 o 
  -8   7   1      208.96      211.73     22.63 o 
  -7   7   1       76.47       78.28     16.23 o 
  -6   7   1     1214.13     1056.15     47.90 o 
  -5   7   1     1746.62     1707.96     40.77 o 
  -4   7   1       28.68       24.99     12.77 o 
  -3   7   1      160.39      165.01     13.75 o 
  -2   7   1     1331.78     1288.04     26.18 o 
  -1   7   1        8.09        1.42      6.74 o 
   0   7   1     1079.18     1110.77     20.67 o 
   1   7   1       22.64       28.16      9.25 o 
   2   7   1      124.70      132.69     12.16 o 
   3   7   1        6.98        1.17      8.61 o 
   4   7   1      637.60      601.01     28.35 o 
   5   7   1        5.14        9.85     12.93 o 
   6   7   1      135.80      122.91     18.32 o 
   7   7   1     1306.18     1266.82     38.87 o 
   8   7   1      278.59      281.67     24.87 o 
   9   7   1       55.89       39.80     18.14 o 
  10   7   1       68.27       40.32     19.35 o 
  -9   8   1       43.19       34.33     19.00 o 
  -8   8   1      134.59       86.76     19.87 o 
  -7   8   1       75.87       47.81     17.80 o 
  -6   8   1      419.75      473.02     51.56 o 
  -5   8   1      382.61      400.40     28.59 o 
  -4   8   1      154.81      159.98     19.52 o 
  -3   8   1      404.01      429.09     19.34 o 
  -2   8   1      187.14      220.82     16.35 o 
  -1   8   1      314.56      300.71     16.75 o 
   0   8   1      724.43      728.81     23.04 o 
   1   8   1     1788.89     1835.56     33.74 o 
   2   8   1      411.86      441.74     20.01 o 
   3   8   1      351.56      349.10     18.46 o 
   4   8   1      241.67      253.79     21.94 o 
   5   8   1       12.38        7.82     14.51 o 
   6   8   1        6.84      -11.23     13.49 o 
   7   8   1      106.75       88.75     19.16 o 
   8   8   1       14.89        7.90     16.84 o 
   9   8   1       49.74       49.36     25.90 o 
  -7   9   1        3.98      -22.48     22.48 o 
  -6   9   1      371.20      317.91     27.62 o 
  -5   9   1       31.89       16.50     18.08 o 
  -4   9   1      266.97      267.79     24.49 o 
  -3   9   1       47.08       58.40     16.84 o 
  -2   9   1      281.65      288.85     25.16 o 
  -1   9   1       81.23       79.74     17.08 o 
   0   9   1      779.60      803.47     33.52 o 
   1   9   1       75.78       68.85     17.43 o 
   2   9   1       45.79       51.20     13.82 o 
   3   9   1      163.81      138.92     32.26 o 
   4   9   1      612.31      590.44     31.36 o 
   5   9   1        1.22       13.29     16.92 o 
   6   9   1       65.42       15.65     17.39 o 
  -3  10   1      169.14      212.11     36.65 o 
  -2  10   1      241.62      245.34     37.63 o 
  -1  10   1       11.83        5.35     24.68 o 
   0  10   1      257.40      255.28     26.08 o 
   1  10   1      593.69      692.57     35.41 o 
   2  10   1       11.41       23.46     26.39 o 
   3  10   1        2.06       13.68     25.90 o 
 -14   0   2      781.40      741.40     51.32 o 
 -13   0   2      576.58      604.56     43.01 o 
 -12   0   2      652.51      683.73     42.03 o 
 -11   0   2     1859.91     1845.14     49.00 o 
 -10   0   2      933.14      899.11     56.99 o 
  -9   0   2      147.23      167.52     11.46 o 
  -8   0   2     1173.79     1111.93     38.03 o 
  -7   0   2     1086.76     1045.86     25.11 o 
  -6   0   2     3570.82     3820.38     58.83 o 
  -5   0   2     2791.23     2480.26     39.57 o 
  -4   0   2     3575.14     3407.34     53.87 o 
  -3   0   2     1415.35     1445.29     40.28 o 
  -2   0   2    24397.02    24292.79    728.21 o 
  -1   0   2    10388.42    10278.50     62.56 o 
   0   0   2      588.96      590.88     10.75 o 
   1   0   2     7771.26     8021.29    400.27 o 
   2   0   2    20432.56    19682.30   1085.72 o 
   3   0   2     3531.66     3478.37    185.72 o 
   4   0   2      187.12      204.99     12.71 o 
   5   0   2     5647.76     6297.84    214.31 o 
   6   0   2       28.35       11.18      6.42 o 
   7   0   2     1015.10     1064.49     37.14 o 
   8   0   2     5068.38     4912.31     78.44 o 
   9   0   2     1066.22     1075.92     27.61 o 
  10   0   2      166.02      124.63     23.95 o 
  11   0   2     3164.79     2973.44     76.73 o 
  12   0   2     2894.88     2865.92     79.17 o 
  13   0   2      546.92      635.35     47.90 o 
  14   0   2      734.07      739.45     54.25 o 
 -14   1   2       45.24       78.99     21.60 o 
 -13   1   2        2.09      -15.72     15.72 o 
 -12   1   2        5.76        6.45      9.39 o 
 -11   1   2       67.11       63.46      9.79 o 
 -10   1   2      574.37      533.94     18.63 o 
  -9   1   2      437.13      449.73     14.28 o 
  -8   1   2      384.44      396.50     10.62 o 
  -7   1   2        6.68        9.61      4.39 o 
  -6   1   2      266.66      333.81      8.08 o 
  -5   1   2     1466.99     1549.78     17.79 o 
  -4   1   2        1.10        4.72      2.71 o 
  -3   1   2     2635.45     2681.95     48.16 o 
  -2   1   2     1523.86     1614.87     31.90 o 
  -1   1   2     4765.08     4950.26    126.60 o 
   0   1   2     1429.01     1535.99     14.46 o 
   1   1   2     2174.51     2186.13     27.26 o 
   2   1   2      320.89      318.97      6.77 o 
   3   1   2      487.02      530.62     10.41 o 
   4   1   2        4.38        6.66      2.90 o 
   5   1   2       25.29       29.43      4.59 o 
   6   1   2       41.69       56.15      5.54 o 
   7   1   2       19.16       22.44      5.28 o 
   8   1   2      171.24      170.14     12.09 o 
   9   1   2      349.49      354.23     16.00 o 
  10   1   2      200.70      222.82     14.94 o 
  11   1   2        0.71       -7.79     13.08 o 
  12   1   2        4.24        0.29     15.45 o 
  13   1   2       22.34       20.80     18.14 o 
  14   1   2        2.59      -17.54     18.12 o 
 -14   2   2      639.65      631.54     34.70 o 
 -13   2   2      330.35      317.72     23.28 o 
 -12   2   2      532.70      537.36     27.82 o 
 -11   2   2     3264.00     3196.81     44.08 o 
 -10   2   2      777.69      813.66     23.18 o 
  -9   2   2      401.12      381.32     13.56 o 
  -8   2   2      151.11      154.52      8.18 o 
  -7   2   2       47.13       42.09      5.21 o 
  -6   2   2     2163.53     2241.15     30.69 o 
  -5   2   2     3426.08     3327.19     26.84 o 
  -4   2   2     1678.69     1718.10     20.60 o 
  -3   2   2     4016.78     4161.95     83.12 o 
  -2   2   2    12741.69    12450.07    185.95 o 
  -1   2   2    24694.51    24072.62    301.22 o 
   0   2   2    30112.06    29759.00    310.29 o 
   1   2   2     7635.05     7585.60    100.44 o 
   2   2   2    17544.45    17198.08    249.08 o 
   3   2   2     3121.91     3155.54     49.03 o 
   4   2   2      105.07      111.40      7.69 o 
   5   2   2     2426.84     2569.67     31.18 o 
   6   2   2     2037.18     1991.15     27.02 o 
   7   2   2      272.05      285.32     13.14 o 
   8   2   2     1017.95      975.01     21.94 o 
   9   2   2       18.00        6.20      9.06 o 
  10   2   2       86.56      106.86     12.70 o 
  11   2   2     2747.04     2616.95     40.84 o 
  12   2   2     1730.34     1810.17     46.64 o 
  13   2   2      181.14      198.36     24.69 o 
  14   2   2      543.34      544.93     48.87 o 
 -14   3   2        7.89       33.27     13.15 o 
 -13   3   2        0.81       -6.34     12.88 o 
 -12   3   2       68.59       58.92     14.84 o 
 -11   3   2      170.60      168.38     15.69 o 
 -10   3   2       12.54        5.18      9.61 o 
  -9   3   2      847.17      885.28     19.00 o 
  -8   3   2      680.38      658.90     15.97 o 
  -7   3   2      140.63      154.02      7.88 o 
  -6   3   2       15.63       31.54      5.02 o 
  -5   3   2     1407.00     1351.96     20.65 o 
  -4   3   2       11.50       16.42      3.31 o 
  -3   3   2     3346.20     3604.11     50.61 o 
  -2   3   2      866.97      826.80     20.60 o 
  -1   3   2     1481.85     1626.82     22.62 o 
   0   3   2      755.58      865.88     17.07 o 
   1   3   2     1052.57     1053.91     22.91 o 
   2   3   2      583.11      520.38     10.52 o 
   3   3   2      131.83      172.33      6.99 o 
   4   3   2      708.04      785.01     14.15 o 
   5   3   2     1262.24     1258.45     19.71 o 
   6   3   2      546.15      529.57     15.48 o 
   7   3   2      249.70      210.51     10.49 o 
   8   3   2     2956.09     2788.68     53.47 o 
   9   3   2       13.86       19.87      8.07 o 
  10   3   2       84.74      103.97     13.40 o 
  11   3   2       55.67       41.29     13.00 o 
  12   3   2       38.37       42.34     14.46 o 
  13   3   2       21.93       41.48     23.95 o 
 -13   4   2      204.37      206.48     19.70 o 
 -12   4   2      529.01      509.46     23.68 o 
 -11   4   2     1460.62     1499.27     33.10 o 
 -10   4   2      426.54      462.18     20.48 o 
  -9   4   2      182.60      204.06     12.48 o 
  -8   4   2      113.52      103.95      9.95 o 
  -7   4   2     1177.72     1165.00     26.66 o 
  -6   4   2      917.87      918.95     15.90 o 
  -5   4   2     1629.93     1630.84     23.05 o 
  -4   4   2       45.55       47.98      4.72 o 
  -3   4   2     1942.55     1922.56     30.19 o 
  -2   4   2     5609.14     5295.35     55.12 o 
  -1   4   2     5385.52     5271.86     54.70 o 
   0   4   2     3913.48     3918.69     25.25 o 
   1   4   2     1610.30     1614.36     16.34 o 
   2   4   2     3919.14     3865.09     34.79 o 
   3   4   2     1723.74     1715.62     20.88 o 
   4   4   2      248.06      245.84      8.54 o 
   5   4   2      216.36      250.83      8.39 o 
   6   4   2     1694.82     1643.04     34.00 o 
   7   4   2      281.81      284.62     12.17 o 
   8   4   2     1507.87     1374.48     23.16 o 
   9   4   2      156.26      175.64     12.54 o 
  10   4   2      305.15      328.93     18.34 o 
  11   4   2     1360.66     1293.22     31.87 o 
  12   4   2      976.50     1074.05     38.87 o 
  13   4   2      188.24      233.11     26.61 o 
 -12   5   2      112.19      128.79     33.97 o 
 -11   5   2      278.36      290.19     19.72 o 
 -10   5   2      240.19      252.95     14.90 o 
  -9   5   2     1847.31     1823.59     50.86 o 
  -8   5   2      894.92      905.39     23.92 o 
  -7   5   2      668.34      679.02     20.25 o 
  -6   5   2       28.16       27.10      8.43 o 
  -5   5   2      840.26      779.73     18.81 o 
  -4   5   2      721.23      697.16     12.73 o 
  -3   5   2     1539.47     1678.74     24.34 o 
  -2   5   2      602.11      623.94     15.94 o 
  -1   5   2      240.05      251.50      8.29 o 
   0   5   2      347.36      361.89      9.13 o 
   1   5   2      928.10      976.69     14.29 o 
   2   5   2      731.05      713.63     14.03 o 
   3   5   2       24.62       19.88      5.89 o 
   4   5   2     1002.27     1057.38     23.20 o 
   5   5   2     1317.60     1349.17     27.60 o 
   6   5   2      621.95      604.48     19.44 o 
   7   5   2       13.23        5.28      8.72 o 
   8   5   2     2872.21     2697.35     39.37 o 
   9   5   2      404.18      391.83     19.28 o 
  10   5   2      198.40      196.97     16.91 o 
  11   5   2       84.67      100.00     19.62 o 
  12   5   2      138.37      182.22     24.07 o 
 -11   6   2      778.35      839.15     52.78 o 
 -10   6   2      201.72      178.65     20.87 o 
  -9   6   2      214.15      209.98     21.76 o 
  -8   6   2      158.01      147.45     18.43 o 
  -7   6   2      871.16      888.30     39.34 o 
  -6   6   2      322.18      303.21     20.56 o 
  -5   6   2      494.47      493.46     25.41 o 
  -4   6   2      196.78      172.40     12.19 o 
  -3   6   2      126.17      108.43      8.63 o 
  -2   6   2     2041.26     1917.23     24.07 o 
  -1   6   2     3299.17     3137.49     29.93 o 
   0   6   2     1569.97     1621.75     24.59 o 
   1   6   2     1153.76     1157.79     27.79 o 
   2   6   2     1084.44     1038.23     25.32 o 
   3   6   2      402.04      366.38     12.76 o 
   4   6   2      486.75      522.38     15.87 o 
   5   6   2        0.86       -8.14      8.14 o 
   6   6   2     1062.31     1031.75     25.54 o 
   7   6   2       33.51       13.82      9.96 o 
   8   6   2      193.67      204.42     16.51 o 
   9   6   2       22.76       13.81     15.24 o 
  10   6   2      233.71      236.21     19.33 o 
  11   6   2      623.88      631.83     34.21 o 
 -10   7   2       93.66       87.60     20.73 o 
  -9   7   2      246.68      270.58     36.17 o 
  -8   7   2      570.07      572.06     29.72 o 
  -7   7   2     1059.68     1082.88     53.52 o 
  -6   7   2      124.96      146.12     20.28 o 
  -5   7   2      554.10      540.19     26.24 o 
  -4   7   2     1097.04     1100.24     41.30 o 
  -3   7   2       19.90       25.38     11.97 o 
  -2   7   2      329.47      327.96     13.04 o 
  -1   7   2      916.28      936.04     19.29 o 
   0   7   2      253.90      270.27     12.56 o 
   1   7   2       59.66       67.38     10.66 o 
   2   7   2       28.97       32.71      9.95 o 
   3   7   2      150.78      168.12     13.98 o 
   4   7   2      696.42      712.61     27.78 o 
   5   7   2     1558.42     1514.51     39.21 o 
   6   7   2      820.53      820.82     31.62 o 
   7   7   2       40.73       42.95     16.23 o 
   8   7   2      431.33      412.22     27.29 o 
   9   7   2      608.43      597.42     31.61 o 
  10   7   2        5.11        0.40     17.27 o 
  -9   8   2      155.50      154.43     23.15 o 
  -8   8   2       38.41       32.53     17.58 o 
  -7   8   2      202.03      228.58     23.85 o 
  -6   8   2        4.40       -2.71     14.26 o 
  -5   8   2      435.24      441.14     26.90 o 
  -4   8   2        0.50       -5.05     13.15 o 
  -3   8   2       22.40       11.74     10.62 o 
  -2   8   2       25.52       12.54     12.29 o 
  -1   8   2      848.77      807.12     33.72 o 
   0   8   2      107.11      107.38     13.06 o 
   1   8   2       16.53        9.16     10.33 o 
   2   8   2      619.79      599.93     21.78 o 
   3   8   2      160.29      131.33     14.75 o 
   4   8   2       63.23       85.17     16.76 o 
   5   8   2       87.36       87.99     17.80 o 
   6   8   2      460.36      460.82     27.74 o 
   7   8   2       46.69       25.66     17.28 o 
   8   8   2      143.11      145.66     21.93 o 
  -7   9   2      277.23      270.27     37.14 o 
  -6   9   2       75.14       73.31     20.39 o 
  -5   9   2       30.89       23.42     17.27 o 
  -4   9   2      762.89      749.73     33.28 o 
  -3   9   2       20.29       10.49     14.66 o 
  -2   9   2       36.40       18.33     16.59 o 
  -1   9   2       30.73       50.07     16.58 o 
   0   9   2       37.45       36.44     16.92 o 
   1   9   2       16.48       11.45     12.64 o 
   2   9   2      220.54      239.31     18.48 o 
   3   9   2      213.97      205.00     21.42 o 
   4   9   2      198.97      258.87     24.47 o 
   5   9   2      500.65      538.84     31.61 o 
   6   9   2      197.89      228.30     25.92 o 
  -3  10   2      187.24      228.24     36.65 o 
  -2  10   2      109.46       85.04     30.30 o 
  -1  10   2      121.22      101.95     21.93 o 
   0  10   2      213.85      264.16     36.17 o 
   1  10   2        7.11        0.40     17.43 o 
   2  10   2      144.21      106.05     32.26 o 
   3  10   2       16.95       21.02     26.39 o 
 -14   1   3      432.49      537.77     32.99 o 
 -13   1   3        6.18      -10.00     10.00 o 
 -12   1   3      331.09      326.56     16.38 o 
 -11   1   3     2473.87     2334.83    108.64 o 
 -10   1   3     1438.05     1416.93     21.20 o 
  -9   1   3       46.02       53.06      7.00 o 
  -8   1   3     5288.18     5049.68     68.11 o 
  -7   1   3    11024.35    10651.72     89.06 o 
  -6   1   3     8233.07     8407.59    128.49 o 
  -5   1   3     2194.79     2280.53     35.98 o 
  -4   1   3     7145.78     7474.94    110.92 o 
  -3   1   3    10566.34    10811.47    268.88 o 
  -2   1   3       26.64       40.66      3.41 o 
  -1   1   3    23373.94    22732.16    144.05 o 
   0   1   3    12731.10    13319.66    140.01 o 
   1   1   3      209.07      227.77      8.04 o 
   2   1   3     8517.05     8430.63    137.63 o 
   3   1   3     5402.60     5499.97    130.86 o 
   4   1   3     2062.56     2029.27     46.42 o 
   5   1   3     8083.12     8283.30    214.66 o 
   6   1   3    12741.72    12357.34    197.87 o 
   7   1   3     4436.58     4253.48     88.69 o 
   8   1   3     1216.03     1220.43     23.49 o 
   9   1   3     2320.90     2220.49     34.95 o 
  10   1   3      755.13      865.86     23.64 o 
  11   1   3      121.49      115.55     18.31 o 
  12   1   3        3.73        7.71     18.57 o 
  13   1   3      134.39      147.90     24.27 o 
  14   1   3       31.73       53.27     29.81 o 
 -14   2   3       16.62       16.55     12.60 o 
 -13   2   3       11.99       -4.76     10.81 o 
 -12   2   3       50.95       45.80     10.92 o 
 -11   2   3       20.82       13.20     14.17 o 
 -10   2   3      251.87      254.50     22.43 o 
  -9   2   3       86.15      112.27      9.32 o 
  -8   2   3       16.03       27.76      5.72 o 
  -7   2   3       14.75       30.15      5.18 o 
  -6   2   3      693.36      740.58     12.05 o 
  -5   2   3     1808.92     1727.46     32.72 o 
  -4   2   3       15.35       24.94      3.63 o 
  -3   2   3       16.23       22.00      3.54 o 
  -2   2   3     1385.11     1475.95     24.33 o 
  -1   2   3     3479.69     3936.52    116.97 o 
   0   2   3    19971.76    19911.56    135.86 o 
   1   2   3     5858.50     5749.96     52.57 o 
   2   2   3      762.88      747.49     15.94 o 
   3   2   3     2430.86     2612.35    112.29 o 
   4   2   3      104.01      111.82      8.07 o 
   5   2   3     1544.95     1776.09     32.94 o 
   6   2   3      227.98      229.48     11.52 o 
   7   2   3      281.00      324.03     13.79 o 
   8   2   3        4.12        7.29      8.40 o 
   9   2   3        9.38        0.29      8.87 o 
  10   2   3      225.26      217.18     15.72 o 
  11   2   3       44.23       43.57     12.40 o 
  12   2   3       34.98       21.42     16.76 o 
  13   2   3      279.35      336.01     28.93 o 
 -14   3   3      279.62      321.59     19.78 o 
 -13   3   3       24.74       27.45     13.88 o 
 -12   3   3       51.02       42.38     13.70 o 
 -11   3   3      939.26     1000.41     46.43 o 
 -10   3   3     1474.34     1490.70     30.09 o 
  -9   3   3      124.33      158.23     10.82 o 
  -8   3   3     2602.35     2565.45     60.06 o 
  -7   3   3     8536.28     8406.41     90.15 o 
  -6   3   3     3740.63     3821.65     36.14 o 
  -5   3   3      444.05      448.89      8.02 o 
  -4   3   3     1017.76      879.57     13.17 o 
  -3   3   3     7147.42     7585.11    107.65 o 
  -2   3   3       24.63       35.07      3.77 o 
  -1   3   3     3035.95     3430.35    117.58 o 
   0   3   3      734.49      779.58     13.83 o 
   1   3   3       33.40       47.35      3.97 o 
   2   3   3     3296.72     3158.06     28.31 o 
   3   3   3     7790.12     8049.59    193.43 o 
   4   3   3     2762.97     2985.77     27.68 o 
   5   3   3     6325.23     6389.58     94.09 o 
   6   3   3     5296.57     5119.93    155.74 o 
   7   3   3     3231.86     3069.71     35.37 o 
   8   3   3      494.60      524.33     18.41 o 
   9   3   3     2034.58     2012.45     45.33 o 
  10   3   3     1235.65     1290.13     29.49 o 
  11   3   3       50.18       73.03     13.87 o 
  12   3   3       14.28       -8.21     11.91 o 
  13   3   3      102.40      134.73     23.66 o 
 -13   4   3      238.69      272.47     21.48 o 
 -12   4   3       91.36       94.54     15.12 o 
 -11   4   3       75.01       51.77     13.45 o 
 -10   4   3      181.46      179.96     15.77 o 
  -9   4   3      304.76      323.73     14.56 o 
  -8   4   3      320.17      304.58     13.29 o 
  -7   4   3        2.54       -3.53      6.18 o 
  -6   4   3        4.52        2.68      5.43 o 
  -5   4   3      981.51      929.25     22.11 o 
  -4   4   3     1596.82     1695.33     28.19 o 
  -3   4   3      186.49      174.70      7.70 o 
  -2   4   3      570.31      561.71     16.13 o 
  -1   4   3       19.47       15.68      5.02 o 
   0   4   3     5693.69     5812.14     57.92 o 
   1   4   3     7888.03     8286.15     76.47 o 
   2   4   3      329.64      351.75      8.43 o 
   3   4   3      776.27      808.77     13.73 o 
   4   4   3      189.03      204.61      8.43 o 
   5   4   3       67.93       80.79      8.19 o 
   6   4   3      240.85      238.88     15.41 o 
   7   4   3       19.25       13.58      8.25 o 
   8   4   3      114.93      102.32     12.27 o 
   9   4   3      536.50      540.28     17.42 o 
  10   4   3      194.79      224.93     20.85 o 
  11   4   3      155.51      154.04     20.56 o 
  12   4   3       93.04       77.36     19.69 o 
 -12   5   3        1.13       -9.09     12.57 o 
 -11   5   3      518.82      574.10     23.82 o 
 -10   5   3      109.56      136.71     14.87 o 
  -9   5   3      510.92      518.66     20.12 o 
  -8   5   3     2408.48     2350.14     35.36 o 
  -7   5   3     1288.88     1240.56     31.64 o 
  -6   5   3      981.83      988.09     21.90 o 
  -5   5   3      460.18      461.58     15.39 o 
  -4   5   3     1698.88     1626.64     30.03 o 
  -3   5   3     1305.43     1272.44     27.09 o 
  -2   5   3      608.13      614.17     15.21 o 
  -1   5   3      227.11      244.01      9.79 o 
   0   5   3       20.27       25.85      5.29 o 
   1   5   3     1046.01     1017.00     20.95 o 
   2   5   3     2998.90     2955.73     28.25 o 
   3   5   3     2346.84     2339.91     31.71 o 
   4   5   3       15.58       20.70      7.26 o 
   5   5   3      839.50      840.77     23.35 o 
   6   5   3     4442.59     4155.33     87.17 o 
   7   5   3      213.89      208.91     14.98 o 
   8   5   3       14.48        4.90     10.13 o 
   9   5   3      739.20      695.67     24.15 o 
  10   5   3      605.96      609.15     26.68 o 
  11   5   3        1.18        2.44     15.90 o 
  12   5   3       59.63       49.43     22.73 o 
 -11   6   3       96.62      108.50     29.32 o 
 -10   6   3       58.09       53.81     17.11 o 
  -9   6   3       13.86        3.66     13.99 o 
  -8   6   3        3.30        2.21     12.04 o 
  -7   6   3       36.76       33.37     13.99 o 
  -6   6   3       61.64       62.51     13.62 o 
  -5   6   3     1340.21     1282.84     33.34 o 
  -4   6   3     2391.34     2386.20     44.37 o 
  -3   6   3      252.03      259.88     11.31 o 
  -2   6   3      603.08      635.64     15.26 o 
  -1   6   3      805.73      771.62     20.39 o 
   0   6   3     3632.87     3499.96     41.92 o 
   1   6   3      856.88      839.74     17.04 o 
   2   6   3      327.79      317.92     12.34 o 
   3   6   3     1786.14     1799.61     66.00 o 
   4   6   3      669.86      637.56     16.59 o 
   5   6   3       89.15       85.87     11.74 o 
   6   6   3       55.54       49.46     11.08 o 
   7   6   3       54.90       39.97     11.05 o 
   8   6   3       50.24       39.49     11.91 o 
   9   6   3      318.81      289.03     19.25 o 
  10   6   3      127.66      121.52     16.26 o 
  11   6   3       17.71        7.71     23.70 o 
 -10   7   3       34.19       37.58     18.83 o 
  -9   7   3       83.91       76.62     18.57 o 
  -8   7   3      273.28      257.77     23.28 o 
  -7   7   3      775.25      760.05     31.45 o 
  -6   7   3      147.99      138.54     18.32 o 
  -5   7   3        3.72        0.38     12.24 o 
  -4   7   3       58.25       38.33     12.61 o 
  -3   7   3      251.09      269.06     15.22 o 
  -2   7   3        5.92       -1.51      7.07 o 
  -1   7   3        0.50       -4.87      6.85 o 
   0   7   3      213.90      222.42     14.46 o 
   1   7   3      274.01      267.49     15.40 o 
   2   7   3      610.89      598.07     27.10 o 
   3   7   3      989.17      946.55     31.36 o 
   4   7   3      162.06      127.08     16.04 o 
   5   7   3      740.45      694.64     29.55 o 
   6   7   3      897.75      901.93     33.50 o 
   7   7   3       75.52       74.30     17.28 o 
   8   7   3        2.39      -10.00     15.19 o 
   9   7   3      136.92      123.11     21.00 o 
  10   7   3      414.68      368.01     38.61 o 
  -9   8   3       63.73       91.25     20.20 o 
  -8   8   3        1.58        0.57     14.61 o 
  -7   8   3        7.78      -14.34     14.34 o 
  -6   8   3      236.60      222.49     28.10 o 
  -5   8   3       50.11       25.54     15.38 o 
  -4   8   3     1536.41     1576.89     72.33 o 
  -3   8   3      328.20      335.27     20.62 o 
  -2   8   3      160.18      171.47     14.98 o 
  -1   8   3      910.83     1039.43     26.91 o 
   0   8   3      527.50      583.22     21.57 o 
   1   8   3       16.55       25.19     11.18 o 
   2   8   3      242.61      262.11     17.28 o 
   3   8   3      250.38      247.18     17.39 o 
   4   8   3      313.63      310.28     23.84 o 
   5   8   3       92.02      106.69     17.77 o 
   6   8   3       55.94       66.34     16.89 o 
   7   8   3       26.74       -8.52     21.26 o 
   8   8   3      218.07      198.02     26.88 o 
  -7   9   3      185.14      198.91     33.72 o 
  -6   9   3        1.07      -16.07     16.07 o 
  -5   9   3       68.39       72.08     19.16 o 
  -4   9   3      219.21      225.58     22.29 o 
  -3   9   3      187.47      203.80     32.26 o 
  -2   9   3      106.43       99.54     19.47 o 
  -1   9   3        2.03      -10.71     14.47 o 
   0   9   3       11.01       -4.99     15.38 o 
   1   9   3      158.79      165.20     16.61 o 
   2   9   3       73.88       80.33     14.43 o 
   3   9   3        2.98       -5.72     14.85 o 
   4   9   3      138.26      133.36     20.89 o 
   5   9   3      106.83       91.00     20.39 o 
   6   9   3      231.65      240.78     33.97 o 
  -2  10   3        3.58       -3.42     24.44 o 
  -1  10   3      868.64      916.54     39.20 o 
   0  10   3       94.75      130.64     23.12 o 
   1  10   3       12.26      -16.59     24.44 o 
   2  10   3      219.64      225.79     36.65 o 
 -14   0   4      302.22      326.96     40.08 o 
 -13   0   4     1576.50     1736.95     66.96 o 
 -12   0   4     2272.39     2229.70     46.71 o 
 -11   0   4     1432.98     1434.01     36.60 o 
 -10   0   4      415.16      420.71     17.28 o 
  -9   0   4      634.58      644.02     18.69 o 
  -8   0   4        1.87       15.28      7.08 o 
  -7   0   4      504.64      462.69     15.52 o 
  -6   0   4      567.29      544.41     16.35 o 
  -5   0   4       79.95       89.86      8.77 o 
  -4   0   4     3339.61     3645.69    221.40 o 
  -3   0   4    26115.89    26420.48    684.71 o 
  -2   0   4    10243.74    10051.24     69.89 o 
   0   0   4    16671.03    16923.28     88.46 o 
   1   0   4    25438.16    23868.53   1325.93 o 
   2   0   4     1598.26     1537.77     18.37 o 
   3   0   4      535.32      534.16     22.73 o 
   4   0   4     1922.73     1674.42     96.77 o 
   5   0   4     6527.06     6919.72     77.71 o 
   6   0   4       47.85       31.60     16.37 o 
   7   0   4      318.93      306.56     14.89 o 
   8   0   4      368.91      343.39     33.48 o 
   9   0   4     1035.45      991.64     43.01 o 
  10   0   4     4058.65     3945.52     84.06 o 
  11   0   4     1186.78     1140.70     50.34 o 
  12   0   4      429.87      336.74     38.61 o 
  13   0   4      860.08      948.14     56.69 o 
 -14   1   4       16.15        8.86     17.96 o 
 -13   1   4        6.79       13.73     11.46 o 
 -12   1   4       76.49       67.21     11.60 o 
 -11   1   4      201.77      206.26     11.89 o 
 -10   1   4       70.13       73.26      8.14 o 
  -9   1   4      308.83      308.17     11.53 o 
  -8   1   4      274.37      290.81      8.86 o 
  -7   1   4      993.76     1019.91     30.85 o 
  -6   1   4      124.62      130.65      6.15 o 
  -5   1   4      462.42      495.57      8.88 o 
  -4   1   4        8.04        8.68      2.94 o 
  -3   1   4       55.39       79.57      4.23 o 
  -2   1   4     2993.84     3090.53     40.06 o 
  -1   1   4     3494.88     3681.64     39.17 o 
   0   1   4      863.14      964.97     13.84 o 
   1   1   4        0.62        7.14      2.37 o 
   2   1   4       88.56       90.92      4.20 o 
   3   1   4     2199.81     2430.28     40.56 o 
   4   1   4      472.35      486.63     17.85 o 
   5   1   4      836.75      941.16     26.81 o 
   6   1   4      783.82      782.61     16.53 o 
   7   1   4       41.92       51.15      8.35 o 
   8   1   4       17.36       12.55      8.83 o 
   9   1   4        1.32        4.89      8.86 o 
  10   1   4       31.27       33.50     13.46 o 
  11   1   4       52.98       56.00     17.08 o 
  12   1   4       70.14       74.78     19.35 o 
  13   1   4        1.91      -17.88     17.88 o 
 -14   2   4      185.10      185.70     17.01 o 
 -13   2   4     1281.65     1304.34     44.30 o 
 -12   2   4     1702.53     1653.93     48.74 o 
 -11   2   4      165.92      181.85     13.55 o 
 -10   2   4      501.90      493.70     14.35 o 
  -9   2   4       16.47       22.37      8.36 o 
  -8   2   4      417.58      441.43     11.78 o 
  -7   2   4       98.82       84.74      6.56 o 
  -6   2   4     1718.91     1789.68     30.01 o 
  -5   2   4       26.83       33.13      4.39 o 
  -4   2   4     1983.68     1989.45     38.87 o 
  -3   2   4    18113.18    18666.81    286.26 o 
  -2   2   4    10548.27    11153.30    315.53 o 
  -1   2   4     2641.39     2604.70     18.10 o 
   0   2   4     6337.57     5913.65    112.12 o 
   1   2   4    13427.05    13215.62     96.28 o 
   2   2   4      821.66      820.13     13.41 o 
   3   2   4      750.43      736.67     37.47 o 
   4   2   4     1450.78     1334.82     35.04 o 
   5   2   4     2299.77     2269.47     77.92 o 
   6   2   4      772.58      708.16     16.90 o 
   7   2   4      168.79      175.18     11.99 o 
   8   2   4      556.13      538.06     19.58 o 
   9   2   4     1372.37     1351.31     29.50 o 
  10   2   4     2197.13     2166.63     38.57 o 
  11   2   4      938.21      911.22     34.73 o 
  12   2   4      666.55      571.91     30.57 o 
  13   2   4     1034.46     1043.03     41.47 o 
 -14   3   4        0.52      -12.13     12.13 o 
 -13   3   4      188.49      177.03     19.58 o 
 -12   3   4      187.73      169.67     14.56 o 
 -11   3   4       52.38       48.90     19.23 o 
 -10   3   4      689.71      720.16     22.66 o 
  -9   3   4     3138.94     3103.97     49.23 o 
  -8   3   4       12.02        6.86      5.88 o 
  -7   3   4     1339.14     1301.78     18.36 o 
  -6   3   4      820.67      782.31     18.85 o 
  -5   3   4       71.92       91.61      7.20 o 
  -4   3   4      584.69      599.45     13.05 o 
  -3   3   4      317.40      286.86     12.20 o 
  -2   3   4      162.43      193.63      6.55 o 
  -1   3   4      467.88      563.43     22.33 o 
   0   3   4      154.81      143.73      6.30 o 
   1   3   4      208.62      268.71      6.00 o 
   2   3   4      120.14      170.20      6.59 o 
   3   3   4     1929.68     1968.32     18.35 o 
   4   3   4      865.25      835.45     16.11 o 
   5   3   4      333.96      324.49     15.20 o 
   6   3   4     2313.79     2339.58     41.36 o 
   7   3   4      202.82      189.84     12.71 o 
   8   3   4        5.92        0.49      8.36 o 
   9   3   4     1267.94     1200.80     27.16 o 
  10   3   4      317.74      274.71     17.59 o 
  11   3   4       73.61       77.46     14.72 o 
  12   3   4       20.59        6.42     24.68 o 
  13   3   4        5.55      -17.53     17.53 o 
 -13   4   4      652.37      674.25     45.94 o 
 -12   4   4     1129.07     1189.33     32.14 o 
 -11   4   4      246.06      265.75     19.00 o 
 -10   4   4      107.42      104.59     13.04 o 
  -9   4   4      310.94      344.83     14.79 o 
  -8   4   4       42.07       67.92     10.42 o 
  -7   4   4      973.69      946.28     17.60 o 
  -6   4   4      544.68      625.00     14.16 o 
  -5   4   4       10.76       11.57      5.22 o 
  -4   4   4     1510.54     1451.81     21.38 o 
  -3   4   4     6963.54     7033.15    239.79 o 
  -2   4   4      709.00      725.75     27.65 o 
  -1   4   4     1991.18     2186.95    117.70 o 
   0   4   4    13840.95    13950.01     51.14 o 
   1   4   4     8723.24     8662.49     39.00 o 
   2   4   4      413.77      403.38     12.68 o 
   3   4   4      227.71      239.89      8.12 o 
   4   4   4     1510.25     1490.72     21.23 o 
   5   4   4      194.71      180.63     10.92 o 
   6   4   4      215.73      205.14     12.07 o 
   7   4   4        2.36       -4.72      7.83 o 
   8   4   4        3.93        0.75     11.96 o 
   9   4   4      159.17      150.95     13.94 o 
  10   4   4     1192.19     1188.72     37.63 o 
  11   4   4      665.71      743.30     39.83 o 
  12   4   4      176.25      184.79     25.66 o 
 -12   5   4      167.20      169.05     23.66 o 
 -11   5   4        7.88       -0.45     14.91 o 
 -10   5   4      269.78      264.18     17.93 o 
  -9   5   4     1115.85     1145.81     27.26 o 
  -8   5   4       96.25       81.07     14.96 o 
  -7   5   4      843.57      737.16     48.63 o 
  -6   5   4      771.91      747.88     19.25 o 
  -5   5   4      528.97      533.78     16.95 o 
  -4   5   4      328.32      334.44     11.36 o 
  -3   5   4       61.46       46.27      7.89 o 
  -2   5   4       71.48       63.45      8.05 o 
  -1   5   4      311.66      355.34     11.00 o 
   0   5   4      839.17      847.61     14.79 o 
   1   5   4      285.73      343.23     10.23 o 
   2   5   4      263.11      275.62     12.50 o 
   3   5   4     1252.49     1259.75     22.51 o 
   4   5   4     1155.60     1151.85     22.21 o 
   5   5   4     1123.99     1066.04     29.51 o 
   6   5   4     2102.64     2160.66     85.04 o 
   7   5   4      151.02      138.91     13.22 o 
   8   5   4      270.15      297.47     17.80 o 
   9   5   4      417.21      424.94     20.40 o 
  10   5   4      192.49      180.29     17.47 o 
  11   5   4      178.52      210.50     23.97 o 
 -11   6   4       39.56       54.25     23.95 o 
 -10   6   4       61.48       43.96     17.10 o 
  -9   6   4     1292.79     1270.38     38.18 o 
  -8   6   4      240.61      247.63     21.25 o 
  -7   6   4      725.32      640.54     27.47 o 
  -6   6   4       79.49       83.21     14.68 o 
  -5   6   4       22.05       17.30     11.39 o 
  -4   6   4      988.31      938.33     18.97 o 
  -3   6   4     2945.30     2858.58     29.91 o 
  -2   6   4      101.91      115.80     11.22 o 
  -1   6   4       20.89       18.64      5.79 o 
   0   6   4     4029.26     3944.94     32.48 o 
   1   6   4     1973.03     1863.75     27.99 o 
   2   6   4       56.47       69.39      9.20 o 
   3   6   4       16.94        9.16      8.55 o 
   4   6   4     1011.05      960.71     28.12 o 
   5   6   4       16.88        7.93      8.99 o 
   6   6   4       65.11       62.82     15.61 o 
   7   6   4      191.17      180.18     19.66 o 
   8   6   4       15.92       12.86     11.86 o 
   9   6   4       82.65       62.08     13.91 o 
  10   6   4      470.71      494.62     24.48 o 
  11   6   4      270.17      315.71     28.84 o 
 -10   7   4      245.23      237.63     24.82 o 
  -9   7   4      856.32      797.07     34.90 o 
  -8   7   4       94.60      137.44     18.99 o 
  -7   7   4      328.74      323.10     23.84 o 
  -6   7   4      159.13      153.22     18.28 o 
  -5   7   4      613.54      642.97     27.74 o 
  -4   7   4      125.93      135.77     16.69 o 
  -3   7   4      775.78      780.42     18.74 o 
  -2   7   4      620.03      621.32     17.04 o 
  -1   7   4      280.90      283.26     13.08 o 
   0   7   4      350.11      347.34     16.92 o 
   1   7   4       57.20       56.94     11.15 o 
   2   7   4      330.77      365.06     19.47 o 
   3   7   4      568.64      559.91     34.29 o 
   4   7   4      328.51      390.83     43.50 o 
   5   7   4      617.63      580.68     27.46 o 
   6   7   4       49.28       66.28     16.74 o 
   7   7   4      605.32      598.67     30.04 o 
   8   7   4     1202.36     1251.96     48.14 o 
   9   7   4        8.40       27.69     21.26 o 
  -9   8   4      434.18      428.15     41.79 o 
  -8   8   4       28.60       38.23     16.54 o 
  -7   8   4      215.98      244.77     25.66 o 
  -6   8   4       29.28        7.46     15.70 o 
  -5   8   4      347.97      342.92     24.47 o 
  -4   8   4       28.52       15.45     14.19 o 
  -3   8   4      404.10      393.20     19.36 o 
  -2   8   4       85.99       72.40     15.65 o 
  -1   8   4      245.79      253.06     16.87 o 
   0   8   4     1791.21     1715.01     33.74 o 
   1   8   4      656.75      644.95     23.01 o 
   2   8   4       76.83       69.79     12.86 o 
   3   8   4       96.35      115.73     14.19 o 
   4   8   4      196.22      178.55     19.87 o 
   5   8   4       24.10       20.33     15.35 o 
   6   8   4       11.88       28.12     16.41 o 
   7   8   4       30.88       25.31     16.35 o 
   8   8   4        8.84        5.38     22.97 o 
  -7   9   4       17.98       -9.29     21.99 o 
  -6   9   4      284.19      294.67     26.05 o 
  -5   9   4      466.87      463.59     29.82 o 
  -4   9   4       29.97        7.33     24.44 o 
  -3   9   4        7.83       10.75     20.04 o 
  -2   9   4      451.17      513.53     29.35 o 
  -1   9   4        6.23       -7.28     16.37 o 
   0   9   4      855.27      901.26     28.22 o 
   1   9   4        3.06       -6.54     11.93 o 
   2   9   4       16.41       16.29     12.82 o 
   3   9   4      114.25      125.34     20.03 o 
   4   9   4      263.90      301.61     26.42 o 
   5   9   4      129.21      133.91     21.76 o 
  -2  10   4        2.40       -6.84     24.44 o 
  -1  10   4       11.62        6.03     21.99 o 
   0  10   4      307.47      284.66     27.93 o 
   1  10   4       17.98        7.96     18.12 o 
 -14   1   5       14.34       14.69     14.87 o 
 -13   1   5      208.00      234.77     16.60 o 
 -12   1   5      997.49      987.67     24.19 o 
 -11   1   5      406.82      411.07     14.87 o 
 -10   1   5      245.54      255.25     12.12 o 
  -9   1   5     5636.59     5479.52    194.84 o 
  -8   1   5     9412.72     9070.09    149.25 o 
  -7   1   5     1570.22     1512.96     23.13 o 
  -6   1   5     2271.77     2370.83     34.46 o 
  -5   1   5    10237.32    10186.85    214.85 o 
  -4   1   5       76.68       46.09      4.21 o 
  -3   1   5       12.15       17.28      3.31 o 
  -2   1   5    12607.73    13175.39    513.90 o 
  -1   1   5      698.27      760.92     14.61 o 
   0   1   5     7015.35     7071.04    167.93 o 
   1   1   5     4911.38     4871.72     92.14 o 
   2   1   5     2549.42     2506.76     75.62 o 
   3   1   5     2402.30     2563.36     80.98 o 
   4   1   5    12271.14    13045.03    451.75 o 
   5   1   5     7680.84     7114.64    244.01 o 
   6   1   5     2276.02     2210.51     56.10 o 
   7   1   5     1747.21     1713.77     39.81 o 
   8   1   5     6051.08     5786.26    132.63 o 
   9   1   5     2429.89     2315.27     44.74 o 
  10   1   5        9.58        8.31     13.82 o 
  11   1   5      277.19      280.16     24.00 o 
  12   1   5      387.44      409.90     28.68 o 
  13   1   5       10.39        4.94     18.31 o 
 -14   2   5       97.80       81.51     15.04 o 
 -13   2   5       90.56       83.60     13.46 o 
 -12   2   5        2.19       -6.36     10.09 o 
 -11   2   5       25.91       29.22      9.78 o 
 -10   2   5        5.64        4.29      7.02 o 
  -9   2   5      251.28      245.27     11.24 o 
  -8   2   5        0.34       -3.28      4.72 o 
  -7   2   5       79.19      112.41      6.77 o 
  -6   2   5      453.79      450.08     16.76 o 
  -5   2   5       37.73       38.78      5.90 o 
  -4   2   5     3873.12     4326.11    127.60 o 
  -3   2   5       92.39       64.79      4.39 o 
  -2   2   5      498.92      461.82      9.38 o 
  -1   2   5      348.74      327.66      7.79 o 
   0   2   5      136.57      136.98      4.92 o 
   1   2   5      367.42      413.19      7.48 o 
   2   2   5     1347.42     1315.89     19.75 o 
   3   2   5       21.58       48.78      4.13 o 
   4   2   5       25.85       26.81      6.03 o 
   5   2   5     1578.59     1752.07     44.24 o 
   6   2   5        3.21        1.11      6.48 o 
   7   2   5     1147.83     1161.93     23.44 o 
   8   2   5       45.64       54.85     10.37 o 
   9   2   5      206.09      230.16     15.66 o 
  10   2   5        5.44       11.81     11.20 o 
  11   2   5       63.86      109.01     33.72 o 
  12   2   5       77.64       61.73     19.55 o 
  13   2   5       10.53      -19.38     34.46 o 
 -14   3   5        9.78       -8.53     12.59 o 
 -13   3   5      253.25      282.84     18.13 o 
 -12   3   5      867.58      918.17     41.41 o 
 -11   3   5      162.24      161.62     14.81 o 
 -10   3   5       28.00       17.08     18.57 o 
  -9   3   5     4424.73     4219.91     53.01 o 
  -8   3   5     4519.27     4476.26     84.70 o 
  -7   3   5      657.94      638.24     14.88 o 
  -6   3   5     2727.28     2791.26     51.00 o 
  -5   3   5     6622.57     6651.25    165.00 o 
  -4   3   5     1214.58     1128.59     44.54 o 
  -3   3   5       27.02       44.06      5.00 o 
  -2   3   5     1097.78     1102.16     30.86 o 
  -1   3   5      117.03      102.32      7.83 o 
   0   3   5      131.26      119.58      4.23 o 
   1   3   5     2422.17     2329.60     38.10 o 
   2   3   5      641.81      690.07      9.34 o 
   3   3   5      404.91      385.21     14.19 o 
   4   3   5     5452.35     5144.09     53.84 o 
   5   3   5     6654.40     6666.85     92.06 o 
   6   3   5     2344.67     2354.11     46.63 o 
   7   3   5      360.05      388.69     15.81 o 
   8   3   5     3310.03     3186.77     95.44 o 
   9   3   5      796.42      842.24     24.08 o 
  10   3   5       17.85       11.16     10.81 o 
  11   3   5       85.48       72.36     14.18 o 
  12   3   5      292.66      319.59     27.97 o 
 -13   4   5       34.99       33.39     12.66 o 
 -12   4   5        1.87       -4.17     10.19 o 
 -11   4   5       77.67       75.49     14.09 o 
 -10   4   5       32.45       20.76     11.18 o 
  -9   4   5        0.85       -8.50      8.50 o 
  -8   4   5      148.19      147.88     12.22 o 
  -7   4   5       30.45       30.18      6.85 o 
  -6   4   5     1534.04     1503.82     37.67 o 
  -5   4   5      823.90      857.01     15.57 o 
  -4   4   5     1906.74     2004.81     60.04 o 
  -3   4   5      816.45      804.31     31.28 o 
  -2   4   5     1117.61     1021.97     18.36 o 
  -1   4   5     1417.99     1394.63     20.52 o 
   0   4   5     1354.33     1400.16     29.98 o 
   1   4   5      334.63      310.32      7.77 o 
   2   4   5     3827.82     3766.83     60.29 o 
   3   4   5      398.54      400.00     13.62 o 
   4   4   5       62.39       59.69     10.30 o 
   5   4   5      274.97      274.98     17.27 o 
   6   4   5      798.24      812.13     26.60 o 
   7   4   5     1290.45     1300.72     34.70 o 
   8   4   5       40.25       37.95     13.99 o 
   9   4   5       43.90       36.90     14.51 o 
  10   4   5       38.33       32.01     15.21 o 
  11   4   5       82.58       91.11     19.69 o 
  12   4   5       87.01       90.34     20.95 o 
 -12   5   5      267.44      278.58     37.14 o 
 -11   5   5        7.89       23.46     22.97 o 
 -10   5   5       98.60       83.02     16.84 o 
  -9   5   5      466.94      507.38     31.03 o 
  -8   5   5     1690.09     1711.63     55.47 o 
  -7   5   5      844.23      812.35     27.82 o 
  -6   5   5     1618.76     1582.14     27.21 o 
  -5   5   5     1619.20     1510.40     25.84 o 
  -4   5   5      533.24      557.05     24.86 o 
  -3   5   5       10.11        7.91      6.81 o 
  -2   5   5      689.19      723.88     17.51 o 
  -1   5   5      740.94      674.36     14.26 o 
   0   5   5      324.74      319.21     10.59 o 
   1   5   5      819.27      744.94     18.63 o 
   2   5   5       65.68       81.75      9.21 o 
   3   5   5      530.36      568.49     17.23 o 
   4   5   5     5395.20     5380.95    108.52 o 
   5   5   5     4573.22     4564.07     57.82 o 
   6   5   5      388.52      388.04     24.68 o 
   7   5   5      418.22      398.86     23.31 o 
   8   5   5      696.60      694.03     40.56 o 
   9   5   5      587.66      602.90     23.55 o 
  10   5   5       18.48       22.24     16.93 o 
  11   5   5       41.84       25.90     27.37 o 
 -11   6   5      110.21      121.69     29.32 o 
 -10   6   5       15.24        4.21     14.75 o 
  -9   6   5       63.78       52.57     16.28 o 
  -8   6   5       85.69      111.93     17.80 o 
  -7   6   5       57.23       58.25     14.31 o 
  -6   6   5      323.48      288.47     20.01 o 
  -5   6   5      238.50      247.63     14.10 o 
  -4   6   5      335.70      349.31     13.61 o 
  -3   6   5      391.65      374.96     17.42 o 
  -2   6   5     2818.80     2764.67     64.84 o 
  -1   6   5       76.64      106.49      8.75 o 
   0   6   5      660.72      660.34     18.74 o 
   1   6   5     2080.04     2042.51     52.32 o 
   2   6   5      413.42      437.45     21.67 o 
   3   6   5       23.73       18.51      8.53 o 
   4   6   5        2.89       -4.77      8.33 o 
   5   6   5      500.42      504.19     24.12 o 
   6   6   5      203.00      220.75     19.16 o 
   7   6   5      777.81      715.62     24.31 o 
   8   6   5      120.83      137.70     15.69 o 
   9   6   5       63.18       50.12     13.81 o 
  10   6   5       95.51       89.84     16.38 o 
 -10   7   5       36.30       18.84     17.73 o 
  -9   7   5      172.41      191.33     24.68 o 
  -8   7   5      510.22      527.92     29.20 o 
  -7   7   5        5.10        1.97     13.99 o 
  -6   7   5      167.73      170.05     18.81 o 
  -5   7   5     1342.33     1320.19     36.90 o 
  -4   7   5      749.38      714.03     27.89 o 
  -3   7   5       16.92       13.85      7.89 o 
  -2   7   5      352.27      351.05     14.34 o 
  -1   7   5      116.04      126.85     12.45 o 
   0   7   5       70.07       67.57     11.05 o 
   1   7   5      169.97      180.96     16.50 o 
   2   7   5        3.73        0.37      9.10 o 
   3   7   5        7.39       -9.28      9.28 o 
   4   7   5      282.01      269.84     20.91 o 
   5   7   5     1513.78     1413.42     54.14 o 
   6   7   5       80.75       80.45     13.78 o 
   7   7   5        3.26       -1.78     11.31 o 
   8   7   5      117.74      135.37     17.19 o 
   9   7   5       19.02       28.44     16.33 o 
  -9   8   5       33.70       21.02     26.39 o 
  -8   8   5       32.57       27.10     17.45 o 
  -7   8   5        3.89       22.89     16.41 o 
  -6   8   5      609.91      607.76     30.51 o 
  -5   8   5      886.36      907.68     71.84 o 
  -4   8   5        6.64       -0.64     13.81 o 
  -3   8   5      266.73      273.99     21.92 o 
  -2   8   5     1716.37     1743.72     33.86 o 
  -1   8   5      111.40      139.54     14.93 o 
   0   8   5      803.62      809.90     25.33 o 
   1   8   5     1248.29     1251.41     37.96 o 
   2   8   5      519.52      546.86     22.92 o 
   3   8   5      169.08      193.74     16.93 o 
   4   8   5        1.70        2.84     13.62 o 
   5   8   5       10.33       -1.22     14.86 o 
   6   8   5       94.91       89.54     19.81 o 
   7   8   5       33.72       14.24     17.39 o 
  -6   9   5        0.66       -0.98     18.82 o 
  -5   9   5      265.89      271.26     25.95 o 
  -4   9   5       25.32       28.84     24.93 o 
  -3   9   5      178.91      212.11     33.23 o 
  -2   9   5       15.00        9.63     15.93 o 
  -1   9   5       52.86       43.54     17.04 o 
   0   9   5        3.39       -7.25     12.47 o 
   1   9   5       35.54       19.06     12.79 o 
   2   9   5        4.01      -10.47     11.84 o 
   3   9   5       11.25       -8.95     15.19 o 
   4   9   5      163.36      177.25     23.46 o 
   5   9   5      518.25      427.16     30.41 o 
  -1  10   5        6.21       14.63     18.82 o 
   0  10   5      158.63      166.39     25.55 o 
 -14   0   6     1314.22     1503.82     67.93 o 
 -13   0   6      418.58      405.64     28.18 o 
 -12   0   6      193.86      227.07     21.08 o 
 -11   0   6      513.75      508.02     26.39 o 
 -10   0   6     2153.69     2101.41    149.80 o 
  -9   0   6      414.88      395.11     29.32 o 
  -8   0   6      368.22      344.55     17.73 o 
  -7   0   6        4.53        8.61      8.12 o 
  -6   0   6      169.15      193.06     13.48 o 
  -5   0   6     9595.66     9791.21    535.89 o 
  -4   0   6     9426.08     8968.21     83.08 o 
  -3   0   6     2630.69     2776.48     44.47 o 
  -2   0   6     8354.70     8503.92     73.31 o 
  -1   0   6     7519.60     7683.34     66.96 o 
   0   0   6     6818.06     6459.45    325.49 o 
   1   0   6    14067.58    14436.60    143.93 o 
   2   0   6     3594.66     3386.67    126.58 o 
   3   0   6     6408.85     6491.88    260.49 o 
   4   0   6      428.09      493.46     40.56 o 
   5   0   6     4116.63     4335.58    176.43 o 
   6   0   6      400.01      400.65     16.09 o 
   7   0   6      215.04      196.96     22.97 o 
   8   0   6     4673.74     4458.20     82.11 o 
   9   0   6      809.75      870.92     43.50 o 
  10   0   6      667.68      580.12     39.10 o 
  11   0   6     1526.15     1344.01     57.67 o 
  12   0   6     1956.67     2005.26     72.33 o 
  13   0   6      873.62      967.20     58.16 o 
 -14   1   6        7.59       -5.19     14.15 o 
 -13   1   6       12.35        9.59     13.63 o 
 -12   1   6        9.36        5.50      9.82 o 
 -11   1   6      551.20      509.97     18.50 o 
 -10   1   6      192.41      193.73     10.96 o 
  -9   1   6       62.41       67.40      8.13 o 
  -8   1   6      138.45      142.07      7.71 o 
  -7   1   6        1.35        1.99      4.55 o 
  -6   1   6      152.55      145.16      6.96 o 
  -5   1   6      478.59      466.78     10.08 o 
  -4   1   6     1149.91     1236.85     66.21 o 
  -3   1   6       51.96       88.96      7.77 o 
  -2   1   6     3695.33     4033.30     36.10 o 
  -1   1   6      227.88      236.55     10.75 o 
   0   1   6       28.21       42.95      3.96 o 
   1   1   6      147.83      166.57      6.30 o 
   2   1   6      458.70      492.50      9.27 o 
   3   1   6      166.09      186.01      7.16 o 
   4   1   6       51.97       82.43      7.97 o 
   5   1   6        5.01       12.92      4.72 o 
   6   1   6       67.87       90.86      9.23 o 
   7   1   6       61.30       59.11      9.61 o 
   8   1   6       65.51       65.61     10.64 o 
   9   1   6      220.63      212.83     19.52 o 
  10   1   6        0.49       -7.06     13.99 o 
  11   1   6        8.20       26.76     16.89 o 
  12   1   6       39.44       53.41     19.52 o 
  13   1   6        2.27       -7.18     28.10 o 
 -14   2   6     1376.00     1472.37     36.56 o 
 -13   2   6      482.32      521.74     21.40 o 
 -12   2   6      311.79      311.81     17.30 o 
 -11   2   6     1402.17     1356.29     29.48 o 
 -10   2   6     1448.97     1410.79     43.72 o 
  -9   2   6      302.80      281.57     11.85 o 
  -8   2   6     1293.97     1296.60     31.84 o 
  -7   2   6       26.96       26.90      6.59 o 
  -6   2   6      136.45      178.21      8.06 o 
  -5   2   6     4347.94     4003.90    137.79 o 
  -4   2   6     8434.74     8810.53    315.40 o 
  -3   2   6      996.59      917.02     20.03 o 
  -2   2   6     1988.05     1837.64     24.31 o 
  -1   2   6    25064.20    25319.95    328.94 o 
   0   2   6     7642.97     7519.15    170.22 o 
   1   2   6     8329.83     8631.75     98.55 o 
   2   2   6     1362.79     1201.82     23.69 o 
   3   2   6     4223.71     4110.06    133.96 o 
   4   2   6       94.23      106.01      8.22 o 
   5   2   6      760.47      741.68     17.26 o 
   6   2   6      431.93      430.68     17.14 o 
   7   2   6      189.18      161.84     12.29 o 
   8   2   6      861.68      878.83     22.42 o 
   9   2   6      941.44      973.34     44.52 o 
  10   2   6      690.39      626.17     28.84 o 
  11   2   6     1260.41     1267.80     39.38 o 
  12   2   6     1026.62     1012.03     42.76 o 
 -14   3   6        4.34        7.86     14.60 o 
 -13   3   6        5.02        3.90     11.90 o 
 -12   3   6      279.77      281.86     17.04 o 
 -11   3   6      497.94      487.45     26.10 o 
 -10   3   6       97.96       97.60     11.27 o 
  -9   3   6      125.21      129.41      8.66 o 
  -8   3   6      126.27      126.22      8.76 o 
  -7   3   6      873.05      852.82     21.37 o 
  -6   3   6      177.19      174.99     11.19 o 
  -5   3   6      236.14      208.40     10.89 o 
  -4   3   6     1235.97     1337.24     68.59 o 
  -3   3   6        0.84        4.73      4.46 o 
  -2   3   6       52.05       56.99      5.55 o 
  -1   3   6     5986.71     6287.99     62.78 o 
   0   3   6        0.91        2.60      2.91 o 
   1   3   6      203.63      248.07      6.96 o 
   2   3   6     1388.63     1444.70     35.62 o 
   3   3   6      349.71      321.52     11.38 o 
   4   3   6      263.73      219.01     11.28 o 
   5   3   6     2141.89     2203.72     45.26 o 
   6   3   6      541.34      557.88     20.10 o 
   7   3   6     1299.62     1191.66     35.51 o 
   8   3   6      231.79      235.99     15.64 o 
   9   3   6      201.90      218.77     16.13 o 
  10   3   6       35.68       48.90     12.96 o 
  11   3   6       50.60       46.92     17.27 o 
  12   3   6       11.63        9.29     26.88 o 
 -13   4   6      467.87      476.12     24.87 o 
 -12   4   6       13.44        5.41     12.54 o 
 -11   4   6      436.77      435.77     27.03 o 
 -10   4   6      525.99      648.55     41.05 o 
  -9   4   6      258.21      265.32     16.40 o 
  -8   4   6       18.33       34.97      8.16 o 
  -7   4   6      158.58      184.61     10.92 o 
  -6   4   6       16.90       15.01      6.48 o 
  -5   4   6     1328.59     1320.41     45.67 o 
  -4   4   6     3718.94     3987.89    138.50 o 
  -3   4   6     2067.47     2042.33     68.29 o 
  -2   4   6     1845.12     1790.45     42.91 o 
  -1   4   6     7752.75     7531.83     71.39 o 
   0   4   6     2313.82     2204.84     19.04 o 
   1   4   6       24.61       38.77      5.55 o 
   2   4   6     1692.21     1552.06     24.22 o 
   3   4   6     2391.62     2164.43     79.17 o 
   4   4   6        3.67        3.38      9.15 o 
   5   4   6        3.60       -6.17     10.00 o 
   6   4   6      399.25      389.13     20.70 o 
   7   4   6       22.43        8.28     11.96 o 
   8   4   6     2117.27     2028.49     44.41 o 
   9   4   6     1218.72     1263.70     81.13 o 
  10   4   6      133.13      153.27     20.38 o 
  11   4   6      411.47      391.41     28.63 o 
 -12   5   6      358.72      346.51     27.30 o 
 -10   5   6      603.72      577.59     28.33 o 
  -9   5   6      123.76      109.25     16.69 o 
  -8   5   6      526.93      565.79     25.57 o 
  -7   5   6      931.93      902.95     23.07 o 
  -6   5   6      151.93      164.48     12.62 o 
  -5   5   6      248.58      262.69     13.38 o 
  -4   5   6     1030.55      923.39     20.97 o 
  -3   5   6      457.76      450.44     15.35 o 
  -2   5   6      191.84      245.95     12.22 o 
  -1   5   6      780.94      793.06     15.82 o 
   0   5   6        8.48        6.66      6.53 o 
   1   5   6       71.35       68.20      9.20 o 
   2   5   6     1512.80     1557.83     46.25 o 
   3   5   6      510.98      526.47     17.40 o 
   4   5   6      186.05      215.57     17.61 o 
   5   5   6     1231.11     1223.57     60.85 o 
   6   5   6      191.18      225.21     19.34 o 
   7   5   6      605.76      609.83     27.29 o 
   8   5   6      123.57      128.21     18.81 o 
   9   5   6      691.76      691.50     36.17 o 
  10   5   6      248.08      287.30     25.57 o 
  11   5   6        7.86       28.61     19.34 o 
 -11   6   6      359.61      344.07     40.56 o 
 -10   6   6      352.39      372.79     27.12 o 
  -9   6   6      345.25      297.92     24.71 o 
  -8   6   6        0.54        2.44     13.13 o 
  -7   6   6       70.65       67.45     15.35 o 
  -6   6   6        1.75       -5.83     13.44 o 
  -5   6   6      116.66      129.54     12.63 o 
  -4   6   6      167.35      197.97     13.69 o 
  -3   6   6      395.69      407.27     16.63 o 
  -2   6   6     1269.44     1191.54     20.66 o 
  -1   6   6     2653.95     2626.82     28.85 o 
   0   6   6     2503.04     2412.96     33.61 o 
   1   6   6      484.18      443.02     17.20 o 
   2   6   6      570.37      587.24     23.56 o 
   3   6   6      586.38      569.21     19.43 o 
   4   6   6      102.81      135.29     13.69 o 
   5   6   6        5.84       -6.85     11.73 o 
   6   6   6      478.17      482.03     25.04 o 
   7   6   6       51.69       58.05     26.39 o 
   8   6   6     1019.20      975.70     54.44 o 
   9   6   6      373.42      436.52     22.95 o 
  10   6   6       12.88       -4.64     13.71 o 
 -10   7   6       99.50      135.88     22.46 o 
  -9   7   6       81.28       75.46     18.42 o 
  -8   7   6      840.42      889.27     35.08 o 
  -7   7   6      558.29      562.91     32.74 o 
  -6   7   6      243.99      264.86     22.09 o 
  -5   7   6       57.70       41.67     14.91 o 
  -4   7   6      367.46      345.84     17.38 o 
  -3   7   6        3.15       -1.57      7.26 o 
  -2   7   6      112.92      104.05     12.22 o 
  -1   7   6      223.11      219.55     19.18 o 
   0   7   6        1.98        3.42     11.69 o 
   1   7   6       34.34       51.11     10.98 o 
   2   7   6      688.46      696.29     25.31 o 
   3   7   6      490.03      502.69     20.14 o 
   4   7   6      297.98      317.64     22.43 o 
   5   7   6      836.89      812.26     25.56 o 
   6   7   6      860.87      890.71     27.90 o 
   7   7   6       64.33       53.36     13.97 o 
   8   7   6       44.16       33.01     14.65 o 
   9   7   6      457.89      441.15     39.59 o 
  -8   8   6       62.08       50.00     22.73 o 
  -7   8   6      121.76      115.29     20.51 o 
  -6   8   6        1.17      -16.86     16.86 o 
  -5   8   6      128.59      124.44     19.32 o 
  -4   8   6       53.44       57.99     15.14 o 
  -3   8   6        3.10      -10.60     13.84 o 
  -2   8   6      146.47      151.24     15.04 o 
  -1   8   6      763.45      770.61     25.05 o 
   0   8   6      253.38      228.78     17.26 o 
   1   8   6      192.33      211.12     16.97 o 
   2   8   6       69.02       57.39     13.71 o 
   3   8   6      270.76      273.28     22.48 o 
   4   8   6       32.29       27.64     15.70 o 
   5   8   6        3.67       -2.06     15.01 o 
   6   8   6       67.97       51.60     18.23 o 
   7   8   6       15.43        4.36     29.81 o 
  -6   9   6        8.05       21.99     22.48 o 
  -5   9   6       12.68       -9.77     23.46 o 
  -4   9   6      125.13      136.36     32.74 o 
  -3   9   6      339.88      286.40     37.14 o 
  -2   9   6       50.66       72.66     18.12 o 
  -1   9   6        2.48      -11.41     11.41 o 
   0   9   6        1.25       -4.75     12.17 o 
   1   9   6      215.15      245.99     24.61 o 
   2   9   6      330.57      339.97     22.07 o 
   3   9   6      300.84      316.95     27.27 o 
   4   9   6       40.35       33.23     18.14 o 
 -14   1   7      371.17      417.21     24.76 o 
 -13   1   7      225.45      238.46     20.40 o 
 -12   1   7      212.80      219.41     15.66 o 
 -11   1   7      578.77      551.90     18.85 o 
 -10   1   7      240.39      233.29     13.51 o 
  -9   1   7     5983.50     5963.04    300.23 o 
  -8   1   7     1553.69     1571.70     38.73 o 
  -7   1   7     4647.62     4531.32    154.77 o 
  -6   1   7     9976.32    10036.63    373.47 o 
  -5   1   7      484.00      448.65     16.01 o 
  -4   1   7       79.53      130.64     10.71 o 
  -3   1   7     4273.40     4547.07     42.67 o 
  -2   1   7        2.20        9.04      5.87 o 
  -1   1   7     1132.62     1168.03     20.66 o 
   0   1   7     1702.18     1728.34     30.62 o 
   1   1   7       74.65      111.33      6.33 o 
   2   1   7     1553.96     1435.80     36.07 o 
   3   1   7     8313.74     8058.36     41.83 o 
   4   1   7     7553.09     7841.47     79.02 o 
   5   1   7     2411.81     2495.46     75.68 o 
   6   1   7    10406.47    10360.46    216.19 o 
   7   1   7     2915.61     2874.72     72.46 o 
   8   1   7       28.94       33.98     12.93 o 
   9   1   7      358.62      343.78     23.47 o 
  10   1   7     1404.94     1305.89     38.69 o 
  11   1   7      180.36      275.63     26.05 o 
  12   1   7        0.12       14.34     19.81 o 
 -14   2   7        3.10      -15.98     15.98 o 
 -13   2   7       12.98       15.12     14.19 o 
 -12   2   7       99.91      100.30     13.13 o 
 -11   2   7       63.59       58.05      9.92 o 
 -10   2   7       12.15        7.06      7.69 o 
  -9   2   7        0.02        3.75      6.71 o 
  -8   2   7      594.32      620.39     19.42 o 
  -7   2   7       34.22       37.71      6.22 o 
  -6   2   7      155.92      172.08      8.46 o 
  -5   2   7      128.11      129.04      7.29 o 
  -4   2   7       13.49       11.01      5.04 o 
  -3   2   7      556.62      523.38     13.91 o 
  -2   2   7      486.55      482.20     15.35 o 
  -1   2   7     5620.10     6061.64    105.32 o 
   0   2   7      436.58      403.20      9.88 o 
   1   2   7        9.14       22.39      4.16 o 
   2   2   7      220.36      209.82      8.77 o 
   3   2   7      556.34      624.55     15.38 o 
   4   2   7       23.26       23.17      6.68 o 
   5   2   7        9.60        8.11      7.20 o 
   6   2   7      694.03      687.42     18.59 o 
   7   2   7      115.19      113.01     14.77 o 
   8   2   7        8.87        9.29     10.07 o 
   9   2   7       53.37       49.98     11.58 o 
  10   2   7      134.00      131.37     19.34 o 
  11   2   7        8.89       -0.13     16.28 o 
  12   2   7       46.49       21.23     19.16 o 
 -13   3   7      114.68      108.02     15.00 o 
 -12   3   7        5.08        7.16     10.66 o 
 -11   3   7      950.18      972.44     24.37 o 
 -10   3   7     1382.65     1333.79     42.97 o 
  -9   3   7      935.32      969.10     21.11 o 
  -8   3   7     1805.54     1804.09     64.09 o 
  -7   3   7     3600.25     3435.20    100.03 o 
  -6   3   7     4153.51     4070.14    104.59 o 
  -5   3   7      363.36      383.38     16.44 o 
  -4   3   7       38.08       28.16      5.75 o 
  -3   3   7     1454.26     1411.73     39.02 o 
  -2   3   7     1065.61     1077.26     16.11 o 
  -1   3   7      515.85      532.08     13.73 o 
   0   3   7     3886.42     4067.89     59.40 o 
   1   3   7      398.19      424.20      9.22 o 
   2   3   7     1778.42     1669.24     35.69 o 
   3   3   7     6609.83     6444.90    137.08 o 
   4   3   7     4140.56     4214.90     71.56 o 
   5   3   7     1070.18     1031.21     21.29 o 
   6   3   7     4990.27     4730.08    135.78 o 
   7   3   7     1651.66     1616.29     69.36 o 
   8   3   7      269.50      283.93     17.20 o 
   9   3   7      435.97      398.36     19.70 o 
  10   3   7      455.53      460.38     45.70 o 
  11   3   7      279.50      321.10     39.59 o 
 -13   4   7      111.50      117.92     18.00 o 
 -12   4   7      275.50      252.35     20.10 o 
 -11   4   7       11.41        6.00     11.93 o 
 -10   4   7      318.94      296.16     18.66 o 
  -9   4   7       18.19       14.40      7.54 o 
  -8   4   7     1126.39     1054.79     30.56 o 
  -7   4   7        3.00        4.64      6.25 o 
  -6   4   7       34.29       35.33      6.52 o 
  -5   4   7       71.32       73.85      8.09 o 
  -4   4   7      277.85      263.38     11.04 o 
  -3   4   7      889.67      842.16     16.18 o 
  -2   4   7     1779.39     1777.14     24.55 o 
  -1   4   7      902.38      919.21     15.52 o 
   0   4   7     1349.05     1357.87     18.63 o 
   1   4   7      205.24      203.77     11.75 o 
   2   4   7        8.84        6.71      9.15 o 
   3   4   7       38.22       46.24     10.88 o 
   4   4   7        4.49       15.81      9.15 o 
   5   4   7      163.83      166.26     15.70 o 
   6   4   7       11.25       -0.71     10.70 o 
   7   4   7      132.25      125.63     16.92 o 
   8   4   7      394.83      393.46     24.53 o 
   9   4   7      186.63      203.33     28.59 o 
  10   4   7      255.63      267.26     25.17 o 
  11   4   7       74.86       36.19     22.48 o 
 -12   5   7        2.59        0.20     16.07 o 
 -11   5   7      270.87      290.19     25.22 o 
 -10   5   7      994.12      959.45     30.16 o 
  -9   5   7      154.69      157.37     25.41 o 
  -8   5   7      155.32      192.04     19.18 o 
  -7   5   7     1465.33     1404.06     27.95 o 
  -6   5   7      751.45      794.57     21.88 o 
  -5   5   7      579.68      607.41     25.09 o 
  -4   5   7       32.48       16.71      8.05 o 
  -3   5   7     1424.68     1327.53     31.05 o 
  -2   5   7      572.19      566.49     14.03 o 
  -1   5   7     1392.97     1320.56     17.49 o 
   0   5   7       58.71       56.21      9.05 o 
   1   5   7        7.48        7.35      7.95 o 
   2   5   7     1383.07     1331.18     35.62 o 
   3   5   7     2465.62     2358.31     51.81 o 
   4   5   7       20.27       35.27     16.62 o 
   5   5   7     1047.91     1037.33     31.79 o 
   6   5   7      952.70      933.12     31.10 o 
   7   5   7      545.64      553.66     27.47 o 
   8   5   7      719.85      683.60     30.92 o 
   9   5   7        5.96        6.45     16.76 o 
  10   5   7      131.82      125.89     22.11 o 
 -11   6   7       32.11       24.58     28.10 o 
 -10   6   7        2.55       -6.84     21.99 o 
  -9   6   7       51.57       29.69     16.04 o 
  -8   6   7      186.69      174.70     19.76 o 
  -7   6   7      225.50      215.15     20.38 o 
  -6   6   7      560.43      565.32     20.63 o 
  -5   6   7      588.49      587.83     20.06 o 
  -4   6   7      741.97      719.36     20.85 o 
  -3   6   7     1459.29     1445.18     27.53 o 
  -2   6   7      177.61      189.87     11.49 o 
  -1   6   7     1376.65     1343.75     27.06 o 
   0   6   7     1855.14     1845.53     30.85 o 
   1   6   7      368.04      384.22     17.00 o 
   2   6   7      649.16      682.28     21.40 o 
   3   6   7     1095.86     1084.86     44.09 o 
   4   6   7       52.80       42.70     13.81 o 
   5   6   7        2.92       -4.68     14.17 o 
   6   6   7       13.24        8.88     14.16 o 
   7   6   7       53.42       60.11     16.76 o 
   8   6   7        6.58        8.66     15.70 o 
   9   6   7      213.81      209.79     19.25 o 
 -10   7   7      961.29      988.42     60.36 o 
  -9   7   7      103.47       80.10     20.03 o 
  -8   7   7       77.90       64.39     17.73 o 
  -7   7   7     1004.58     1018.88     36.10 o 
  -6   7   7      610.89      611.16     31.03 o 
  -5   7   7        3.46      -10.96     15.64 o 
  -4   7   7       47.44       43.56     11.08 o 
  -3   7   7      315.32      302.36     16.79 o 
  -2   7   7      539.28      513.74     20.08 o 
  -1   7   7      450.76      454.30     19.31 o 
   0   7   7       14.83       11.55     10.12 o 
   1   7   7      124.16      149.60     13.83 o 
   2   7   7      155.33      192.65     15.41 o 
   3   7   7     1655.91     1631.51     50.95 o 
   4   7   7      152.72      150.66     19.34 o 
   5   7   7      143.07      138.12     19.00 o 
   6   7   7       26.27       21.48     18.57 o 
   7   7   7      264.45      255.56     20.00 o 
   8   7   7      211.16      211.75     19.53 o 
  -8   8   7        0.28       -5.96     16.92 o 
  -7   8   7       75.25       81.62     19.81 o 
  -6   8   7       18.24       17.62     24.19 o 
  -5   8   7       22.12       31.02     15.59 o 
  -4   8   7      599.00      606.03     44.47 o 
  -3   8   7     1230.64     1196.42     29.93 o 
  -2   8   7        9.47       -2.72     11.06 o 
  -1   8   7       15.71       15.80     11.46 o 
   0   8   7      933.27      972.62     28.90 o 
   1   8   7      358.06      349.18     20.90 o 
   2   8   7        6.12        7.24     11.82 o 
   3   8   7       95.34       91.38     18.32 o 
   4   8   7      114.73      107.64     19.35 o 
   5   8   7        1.64       -4.48     15.31 o 
   6   8   7      168.81      184.94     23.31 o 
  -5   9   7        7.72       27.37     26.88 o 
  -4   9   7        5.82      -12.71     25.41 o 
  -3   9   7       45.19       49.85     28.35 o 
  -2   9   7       29.24       20.39     23.95 o 
  -1   9   7      224.26      210.46     19.31 o 
   0   9   7       24.56        5.88     12.67 o 
   1   9   7      122.87      131.09     17.43 o 
   2   9   7       11.74       -6.37     12.96 o 
   3   9   7      246.69      275.70     25.92 o 
   4   9   7        0.76      -22.48     22.48 o 
 -14   0   8      376.23      375.93     29.08 o 
 -13   0   8      754.52      780.77     34.48 o 
 -12   0   8     1653.33     1650.32     61.09 o 
 -11   0   8      367.30      386.17     35.92 o 
 -10   0   8      299.82      289.19     21.23 o 
  -9   0   8       30.57       52.54     12.58 o 
  -8   0   8      119.97       94.03     13.57 o 
  -7   0   8       38.21       29.36     10.30 o 
  -6   0   8     2725.82     2441.70     53.76 o 
  -5   0   8       55.68       97.75     15.64 o 
  -4   0   8     5347.07     5648.75     73.31 o 
  -3   0   8    14801.08    14805.61    113.87 o 
  -2   0   8     5083.92     5141.45     64.51 o 
  -1   0   8     3579.03     3520.82     52.29 o 
   0   0   8     7457.79     7597.29    287.86 o 
   1   0   8     7041.50     7291.85    292.26 o 
   2   0   8     1447.18     1271.38     24.19 o 
   3   0   8       11.62       14.37      6.57 o 
   4   0   8       96.14      104.53     10.56 o 
   5   0   8     1073.90     1104.03     80.40 o 
   6   0   8      134.39      134.89     21.02 o 
   7   0   8     1761.49     1724.24     52.78 o 
   8   0   8      533.65      546.89     37.14 o 
   9   0   8      551.89      479.93     36.65 o 
  10   0   8     2383.23     2238.88     70.87 o 
  11   0   8     1627.90     1720.33     66.47 o 
  12   0   8      123.14       92.86     32.74 o 
 -14   1   8        0.46      -10.71     14.79 o 
 -13   1   8        7.37       -1.15     11.32 o 
 -12   1   8       13.32       11.83     10.21 o 
 -11   1   8        1.11       -0.28      9.25 o 
 -10   1   8       11.94       -2.09      8.04 o 
  -9   1   8      125.88      140.69     11.15 o 
  -8   1   8      340.19      363.59     14.04 o 
  -7   1   8      140.61      162.42     11.84 o 
  -6   1   8        8.36       -1.73      6.63 o 
  -5   1   8       27.53       30.52      8.42 o 
  -4   1   8        8.17        9.66      7.08 o 
  -3   1   8      459.78      472.87     16.41 o 
  -2   1   8       87.16      120.68     10.00 o 
  -1   1   8      158.16      148.99     10.19 o 
   0   1   8      749.34      729.95     28.50 o 
   1   1   8       19.42       22.66      4.68 o 
   2   1   8       60.66       63.64      5.64 o 
   3   1   8      637.80      647.65     17.00 o 
   4   1   8      871.34      984.94     36.61 o 
   5   1   8       49.61       43.64      8.05 o 
   6   1   8        3.59       13.02      8.34 o 
   7   1   8      805.29      787.48     21.35 o 
   8   1   8       30.67       30.32     17.35 o 
   9   1   8       14.21        8.16     13.99 o 
  10   1   8        7.79      -12.89     16.62 o 
  11   1   8      100.11      106.78     20.89 o 
  12   1   8        2.59      -13.20     19.35 o 
 -14   2   8      144.55      132.87     23.93 o 
 -13   2   8      474.15      499.22     25.55 o 
 -12   2   8      498.06      504.90     20.04 o 
 -11   2   8      207.88      245.89     15.21 o 
 -10   2   8      467.84      440.76     16.73 o 
  -9   2   8        4.62        4.58      8.06 o 
  -8   2   8      805.40      812.86     18.53 o 
  -7   2   8      748.18      762.59     21.37 o 
  -6   2   8     3769.75     3642.57     94.19 o 
  -5   2   8      215.15      168.21     10.89 o 
  -4   2   8     2689.97     2709.49     37.49 o 
  -3   2   8    17834.07    17781.58    238.26 o 
  -2   2   8     6477.67     6125.46    144.91 o 
  -1   2   8      512.43      461.25     26.39 o 
   0   2   8     4139.80     4080.63     88.74 o 
   1   2   8     5721.47     5602.02    146.80 o 
   2   2   8     3305.23     3180.40    107.43 o 
   3   2   8       10.46       15.82      6.16 o 
   4   2   8      271.47      287.43     14.27 o 
   5   2   8      172.95      151.55     11.44 o 
   6   2   8      480.95      509.74     17.72 o 
   7   2   8     2435.58     2369.38     47.35 o 
   8   2   8     1489.87     1459.25     60.85 o 
   9   2   8      265.41      254.17     21.76 o 
  10   2   8     1469.45     1390.54     41.05 o 
  11   2   8     1382.30     1422.03     44.58 o 
  12   2   8      182.92      175.94     34.70 o 
 -13   3   8       30.46       33.13     15.74 o 
 -12   3   8       73.35       77.02     15.59 o 
 -11   3   8      365.27      368.59     20.85 o 
 -10   3   8      358.46      347.89     16.33 o 
  -9   3   8      411.09      417.67     13.98 o 
  -8   3   8     1162.50     1146.39     35.71 o 
  -7   3   8       19.95       17.18      6.53 o 
  -6   3   8      165.73      175.77      9.33 o 
  -5   3   8      345.03      349.90     12.40 o 
  -4   3   8       59.10       59.89      7.23 o 
  -3   3   8      695.10      669.94     16.81 o 
  -2   3   8     4123.11     4118.91     68.40 o 
  -1   3   8      948.17      946.55     37.58 o 
   0   3   8     1148.61     1067.44     21.88 o 
   1   3   8     1199.67     1207.07     16.86 o 
   2   3   8      258.40      231.71     10.73 o 
   3   3   8      619.31      617.92     15.93 o 
   4   3   8      718.75      761.49     18.48 o 
   5   3   8      100.48       95.92     10.21 o 
   6   3   8      284.89      282.63     15.31 o 
   7   3   8      276.16      312.65     23.95 o 
   8   3   8      577.03      591.91     39.83 o 
   9   3   8      307.22      280.65     22.96 o 
  10   3   8       16.86       11.24     20.53 o 
  11   3   8       24.36       16.62     23.95 o 
 -13   4   8      182.96      221.88     36.65 o 
 -12   4   8      816.36      847.16     53.38 o 
 -11   4   8      807.79      789.61     28.41 o 
 -10   4   8        5.98       -0.56     12.80 o 
  -9   4   8       41.26       39.76      8.42 o 
  -8   4   8       42.63       50.49      9.44 o 
  -7   4   8      384.82      381.94     14.58 o 
  -6   4   8      679.71      669.63     17.04 o 
  -5   4   8      152.29      178.95     10.97 o 
  -4   4   8       83.38       80.70      8.22 o 
  -3   4   8     2323.90     2286.35     26.00 o 
  -2   4   8     6384.76     6230.44     75.41 o 
  -1   4   8      870.68      922.19     17.01 o 
   0   4   8     1930.30     2031.24     54.60 o 
   1   4   8     6780.46     6349.67    241.19 o 
   2   4   8      425.03      379.18     24.93 o 
   3   4   8      295.23      290.28     18.12 o 
   4   4   8       93.62       83.93     13.08 o 
   5   4   8      167.95      166.27     17.10 o 
   6   4   8        1.11       -8.28     11.92 o 
   7   4   8      295.79      269.04     20.91 o 
   8   4   8      107.89      133.42     18.81 o 
   9   4   8       65.06       51.79     17.58 o 
  10   4   8     1082.90     1077.42     58.16 o 
  11   4   8     1172.80     1226.23     63.54 o 
 -12   5   8      201.00      161.55     22.54 o 
 -11   5   8      124.12      124.87     21.07 o 
 -10   5   8       41.19       50.53     13.07 o 
  -9   5   8      234.63      231.49     16.90 o 
  -8   5   8      898.22      817.98     20.83 o 
  -7   5   8      125.37      134.16     11.54 o 
  -6   5   8      707.84      641.05     24.62 o 
  -5   5   8      437.04      397.22     14.32 o 
  -4   5   8        1.76       -6.39      6.39 o 
  -3   5   8      692.38      667.02     16.15 o 
  -2   5   8      623.53      588.06     14.90 o 
  -1   5   8       23.99       36.54      6.27 o 
   0   5   8      728.50      722.95     20.30 o 
   1   5   8      616.73      642.07     19.47 o 
   2   5   8      103.79      114.17     14.34 o 
   3   5   8      692.19      673.58     25.92 o 
   4   5   8     1674.26     1659.48     38.52 o 
   5   5   8      873.20      976.88     31.97 o 
   6   5   8       45.04       50.97     14.54 o 
   7   5   8      874.86      876.42     33.35 o 
   8   5   8      554.16      571.97     37.14 o 
   9   5   8      127.03      151.31     22.29 o 
  10   5   8       10.28      -16.93     16.93 o 
 -11   6   8      282.03      290.91     26.96 o 
 -10   6   8        6.35        4.31     13.01 o 
  -9   6   8       11.54        4.58     11.47 o 
  -8   6   8       13.29       14.79     11.76 o 
  -7   6   8       20.61       15.47     13.57 o 
  -6   6   8      377.76      389.38     22.48 o 
  -5   6   8      229.12      237.14     22.60 o 
  -4   6   8        5.59        4.12      7.74 o 
  -3   6   8      320.72      324.74     13.81 o 
  -2   6   8     3825.06     3752.40     64.18 o 
  -1   6   8       58.69       55.63     10.84 o 
   0   6   8       38.69       46.86     10.89 o 
   1   6   8     3019.26     2897.46     90.26 o 
   2   6   8       85.67       76.91     11.99 o 
   3   6   8       48.28       64.14     14.66 o 
   4   6   8       36.92       53.63     14.34 o 
   5   6   8      373.35      349.85     29.08 o 
   6   6   8      325.72      344.28     24.69 o 
   7   6   8      128.85      139.33     20.54 o 
   8   6   8       26.10       34.89     16.89 o 
   9   6   8       35.91        7.58     18.62 o 
 -10   7   8      269.31      260.98     39.59 o 
  -9   7   8      149.82      174.23     18.83 o 
  -8   7   8      362.88      300.08     36.65 o 
  -7   7   8       41.33       36.65     23.95 o 
  -6   7   8      421.37      436.44     39.10 o 
  -5   7   8      309.03      328.66     22.96 o 
  -4   7   8       20.96       22.85     13.62 o 
  -3   7   8       31.44       21.19     10.60 o 
  -2   7   8       67.72       79.54     19.09 o 
  -1   7   8       32.09       27.12     10.60 o 
   0   7   8      456.59      463.75     20.29 o 
   1   7   8      377.19      414.89     19.72 o 
   2   7   8       46.70       57.57     12.86 o 
   3   7   8      159.28      172.41     16.07 o 
   4   7   8      958.28      946.81     49.36 o 
   5   7   8      351.39      388.71     30.79 o 
   6   7   8       26.12       43.48     17.43 o 
   7   7   8      774.69      732.82     52.29 o 
   8   7   8      145.43      132.63     21.99 o 
  -8   8   8      167.01      193.05     35.68 o 
  -7   8   8       19.51        0.73     22.97 o 
  -6   8   8      111.37       77.71     19.07 o 
  -5   8   8        4.31       -7.48     13.92 o 
  -4   8   8      475.93      452.08     41.05 o 
  -3   8   8      613.03      615.61     24.03 o 
  -2   8   8      677.43      689.65     28.79 o 
  -1   8   8        1.73       10.81     14.89 o 
   0   8   8       72.05       86.18     17.88 o 
   1   8   8      230.59      253.54     23.49 o 
   2   8   8       14.76       24.47     16.28 o 
   3   8   8       19.71       21.50     22.97 o 
   4   8   8       10.47      -14.86     14.86 o 
   5   8   8       74.14       53.18     18.47 o 
  -4   9   8       32.35       38.12     29.32 o 
  -3   9   8        8.40      -11.24     23.46 o 
  -2   9   8      134.56      126.39     16.59 o 
  -1   9   8      332.52      310.41     21.68 o 
   0   9   8       32.98       30.96     14.66 o 
   1   9   8      101.98      129.13     21.91 o 
   2   9   8        3.10      -13.30     13.30 o 
   3   9   8        4.95       -9.29     22.97 o 
 -14   1   9        2.40        0.33     18.47 o 
 -13   1   9        8.21       -3.91     11.40 o 
 -12   1   9      646.86      662.83     22.10 o 
 -11   1   9     2925.82     2852.18    109.27 o 
 -10   1   9      388.86      407.93     22.39 o 
  -9   1   9      867.81      893.92     35.83 o 
  -8   1   9     5030.10     4973.91    220.16 o 
  -7   1   9     3324.87     3111.30     69.89 o 
  -6   1   9      179.64      202.48     15.54 o 
  -5   1   9     1234.97     1125.70     27.13 o 
  -4   1   9     6217.50     6442.29     65.73 o 
  -3   1   9        2.38       -2.89      7.23 o 
  -2   1   9      230.24      249.66     13.97 o 
  -1   1   9        4.76        4.96      6.11 o 
   0   1   9     2142.10     2194.22     38.89 o 
   1   1   9      981.36      856.39     19.12 o 
   2   1   9     4804.24     4611.58    108.78 o 
   3   1   9     1693.72     1779.55     20.65 o 
   4   1   9     1733.97     1645.78     52.59 o 
   5   1   9     9956.69     9839.58    322.65 o 
   6   1   9     3351.21     3395.78    115.87 o 
   7   1   9       75.83       69.11     14.85 o 
   8   1   9     1569.92     1388.61     37.47 o 
   9   1   9     1348.39     1353.40     46.67 o 
  10   1   9       27.85       19.47     16.35 o 
  11   1   9       21.09       15.85     19.00 o 
 -13   2   9       46.10       35.66     22.97 o 
 -12   2   9        1.65       -0.14     12.48 o 
 -11   2   9       93.49       97.07     14.54 o 
 -10   2   9      124.32      109.58     13.30 o 
  -9   2   9       40.78       40.46     10.98 o 
  -8   2   9       32.96       22.17      8.91 o 
  -7   2   9      189.70      199.24     13.07 o 
  -6   2   9        1.71       -5.00      8.97 o 
  -5   2   9      634.84      645.54     24.68 o 
  -4   2   9      242.24      243.00     15.72 o 
  -3   2   9      537.06      597.89     19.85 o 
  -2   2   9        4.13       11.39      7.38 o 
  -1   2   9       33.89       32.27      7.98 o 
   0   2   9       77.83       87.51      6.42 o 
   1   2   9      718.35      721.74     20.99 o 
   2   2   9      275.74      269.25      9.69 o 
   3   2   9        0.98        2.14      6.37 o 
   4   2   9      289.76      290.01     13.54 o 
   5   2   9      215.82      225.29     13.49 o 
   6   2   9      565.69      587.59     19.60 o 
   7   2   9       48.39       45.48     10.67 o 
   8   2   9      264.28      280.81     19.07 o 
   9   2   9        1.16      -13.39     13.39 o 
  10   2   9       19.67        3.09     15.70 o 
  11   2   9       73.73       83.67     21.74 o 
 -13   3   9        6.53       20.02     20.28 o 
 -12   3   9      904.52      978.05     48.14 o 
 -11   3   9      524.51      544.65     20.21 o 
 -10   3   9       44.11       40.66     10.49 o 
  -9   3   9     1174.25     1157.03     42.63 o 
  -8   3   9     3238.53     3204.15     84.31 o 
  -7   3   9     1744.76     1760.84     40.71 o 
  -6   3   9      115.10      131.90     10.23 o 
  -5   3   9     1251.62     1260.81     24.26 o 
  -4   3   9     1335.15     1276.96     23.50 o 
  -3   3   9       90.36      119.09     12.24 o 
  -2   3   9     1297.56     1355.56     27.83 o 
  -1   3   9      158.87      185.97      9.44 o 
   0   3   9       27.07       29.22      5.46 o 
   1   3   9     2451.03     2412.97     62.74 o 
   2   3   9     3293.84     3127.96     71.63 o 
   3   3   9      732.08      742.57     18.12 o 
   4   3   9     1327.88     1341.06     32.46 o 
   5   3   9     7160.58     7121.19    226.04 o 
   6   3   9     1505.40     1558.05     37.88 o 
   7   3   9      183.24      228.67     20.56 o 
   8   3   9      455.45      417.90     24.82 o 
   9   3   9      690.34      709.11     31.77 o 
  10   3   9      101.37       67.44     28.84 o 
  11   3   9        3.55       -3.91     25.90 o 
 -12   4   9       53.36       37.77     19.34 o 
 -11   4   9      254.31      261.12     25.04 o 
 -10   4   9        1.66       -3.95     13.14 o 
  -9   4   9       21.66       11.42      9.15 o 
  -8   4   9      187.65      184.80     12.97 o 
  -7   4   9      179.73      183.62     14.95 o 
  -6   4   9      337.62      337.03     13.89 o 
  -5   4   9     1165.96     1072.01     20.63 o 
  -4   4   9      915.68      874.64     18.37 o 
  -3   4   9     1021.04     1061.29     22.33 o 
  -2   4   9       15.38       19.40     13.44 o 
  -1   4   9     2821.69     2671.57     61.09 o 
   0   4   9       41.76       27.99     10.54 o 
   1   4   9      977.02      982.93     70.62 o 
   2   4   9     1306.40     1322.31     73.55 o 
   3   4   9      775.13      746.56     25.92 o 
   4   4   9       22.14       22.73     11.20 o 
   5   4   9       68.16       64.69     13.30 o 
   6   4   9      260.54      276.15     21.76 o 
   7   4   9       51.35       51.08     14.50 o 
   8   4   9       52.69       56.83     17.08 o 
   9   4   9       62.69       65.36     18.81 o 
  10   4   9       16.59        3.36     19.30 o 
 -11   5   9      375.83      375.03     27.54 o 
 -10   5   9       56.35       30.16     13.27 o 
  -9   5   9      662.88      640.56     24.25 o 
  -8   5   9     3025.69     2908.47     46.56 o 
  -7   5   9      898.23      941.21     21.85 o 
  -6   5   9      361.72      329.37     14.77 o 
  -5   5   9      426.31      413.42     15.17 o 
  -4   5   9       68.46       83.61     10.87 o 
  -3   5   9      140.16      161.62     10.88 o 
  -2   5   9       95.14       88.21      9.19 o 
  -1   5   9      164.41      172.04     13.18 o 
   0   5   9       44.68       37.78      9.67 o 
   1   5   9      900.84      949.16     35.92 o 
   2   5   9      795.48      762.76     46.92 o 
   3   5   9      518.59      513.20     24.69 o 
   4   5   9     1812.33     1738.90     81.37 o 
   5   5   9     1467.44     1374.77     38.19 o 
   6   5   9      797.14      778.69     30.89 o 
   7   5   9       52.10       43.39     16.92 o 
   8   5   9      168.73      159.51     21.58 o 
   9   5   9      501.03      550.95     42.28 o 
 -10   6   9      299.67      316.24     22.07 o 
  -9   6   9      321.08      303.00     20.57 o 
  -8   6   9      116.02      121.83     15.36 o 
  -7   6   9        3.20       -3.80      8.95 o 
  -6   6   9       11.31        4.75     11.00 o 
  -5   6   9      362.33      350.10     15.28 o 
  -4   6   9      359.42      363.74     15.29 o 
  -3   6   9     1635.49     1582.02     25.70 o 
  -2   6   9      141.08      151.45     14.09 o 
  -1   6   9      563.23      588.22     22.05 o 
   0   6   9      379.95      374.93     24.29 o 
   1   6   9       73.42       96.99     12.85 o 
   2   6   9      179.57      184.56     19.00 o 
   3   6   9      103.37       91.39     16.58 o 
   4   6   9        5.35       -4.69     12.44 o 
   5   6   9        0.06      -13.08     13.08 o 
   6   6   9       28.39       19.77     16.20 o 
   7   6   9       15.10       12.15     16.00 o 
   8   6   9      614.90      661.06     34.21 o 
  -9   7   9      181.57      151.19     18.70 o 
  -8   7   9      647.31      642.20     26.42 o 
  -7   7   9       35.92       16.27     12.31 o 
  -6   7   9       18.46       -3.98     11.32 o 
  -5   7   9      411.74      375.39     16.89 o 
  -4   7   9       12.87        8.53     13.86 o 
  -3   7   9       92.81       91.23     13.33 o 
  -2   7   9       48.98       51.84     12.03 o 
  -1   7   9      114.14      127.86     14.60 o 
   0   7   9      227.73      238.46     17.36 o 
   1   7   9      876.93      912.46     33.52 o 
   2   7   9      352.89      333.19     19.56 o 
   3   7   9        2.89       -5.74     14.50 o 
   4   7   9      129.26      122.19     18.92 o 
   5   7   9      583.85      578.14     39.83 o 
   6   7   9      314.01      316.31     30.30 o 
   7   7   9       28.13       19.72     18.65 o 
  -7   8   9        5.62       -7.01     13.30 o 
  -6   8   9      215.99      227.94     19.39 o 
  -5   8   9      458.43      489.22     43.50 o 
  -4   8   9      201.43      215.58     23.03 o 
  -3   8   9      256.47      275.40     24.93 o 
  -2   8   9      306.15      332.11     25.89 o 
  -1   8   9      936.50      978.62     36.75 o 
   0   8   9      329.16      305.33     25.38 o 
   1   8   9       11.97      -14.68     14.68 o 
   2   8   9      547.10      554.45     30.73 o 
   3   8   9      404.76      420.80     40.56 o 
   4   8   9      178.10      172.52     32.74 o 
   5   8   9        4.98       -4.40     22.97 o 
  -3   9   9        3.09      -16.62     26.39 o 
  -2   9   9        2.13        0.93     13.57 o 
  -1   9   9       85.53      110.72     17.79 o 
   0   9   9      131.53      122.23     17.57 o 
   1   9   9      123.03      126.46     17.57 o 
   2   9   9       50.75       41.56     20.38 o 
 -13   0  10      560.59      568.68     41.79 o 
 -12   0  10       26.96       14.83     15.89 o 
 -11   0  10      381.04      443.96     30.30 o 
 -10   0  10       25.25       12.22     19.06 o 
  -9   0  10      266.57      256.09     28.84 o 
  -8   0  10     1345.63     1197.39     46.43 o 
  -7   0  10     1602.51     1457.88     48.38 o 
  -6   0  10      488.66      514.14     30.79 o 
  -5   0  10     1811.05     1750.15     47.90 o 
  -4   0  10     5122.21     5079.87     76.24 o 
  -3   0  10     5829.63     5691.76     77.71 o 
  -2   0  10     3401.33     3109.79     56.20 o 
  -1   0  10     7200.10     7260.59     83.08 o 
   0   0  10    10090.07     9696.04    494.11 o 
   1   0  10      679.92      648.13     19.50 o 
   2   0  10      370.84      373.77     16.86 o 
   3   0  10     1621.89     1502.45     28.73 o 
   4   0  10      214.09      201.85     14.75 o 
   5   0  10     1328.39     1272.17     44.96 o 
   6   0  10      797.69      727.23     37.63 o 
   7   0  10       67.02       43.01     19.55 o 
   8   0  10     2058.55     1838.12     61.09 o 
   9   0  10     2261.75     2251.09     70.87 o 
  10   0  10      598.50      630.95     45.94 o 
  11   0  10      353.21      304.48     40.08 o 
 -13   1  10        3.01       -4.04     13.05 o 
 -12   1  10       31.47       16.76     13.13 o 
 -11   1  10       42.19       54.39     13.50 o 
 -10   1  10        0.64      -10.13     10.34 o 
  -9   1  10      288.15      266.02     20.74 o 
  -8   1  10       17.40        3.00     11.20 o 
  -7   1  10       29.88       45.43     12.26 o 
  -6   1  10      342.95      358.51     19.50 o 
  -5   1  10      158.43      186.85     14.75 o 
  -4   1  10      355.19      384.40     18.32 o 
  -3   1  10      365.39      381.95     17.61 o 
  -2   1  10       28.27       43.85      8.64 o 
  -1   1  10       14.21       12.71      6.91 o 
   0   1  10       79.97      100.00      8.97 o 
   1   1  10      505.18      533.42     12.97 o 
   2   1  10       19.06       23.75      5.87 o 
   3   1  10      105.79      126.45      8.43 o 
   4   1  10        0.84       -6.76      7.46 o 
   5   1  10      216.09      224.64     14.17 o 
   6   1  10       13.59        1.95      8.63 o 
   7   1  10        1.66       -3.71     13.20 o 
   8   1  10        2.48       -5.59     13.27 o 
   9   1  10        0.21      -14.68     14.68 o 
  10   1  10       35.14       30.45     21.50 o 
  11   1  10       69.66       81.38     21.84 o 
 -13   2  10      648.96      665.23     34.21 o 
 -12   2  10      109.21      117.27     16.13 o 
 -11   2  10      321.97      319.43     19.83 o 
 -10   2  10      328.62      373.66     19.40 o 
  -9   2  10       16.44        5.77      9.59 o 
  -8   2  10     1556.02     1396.63     35.24 o 
  -7   2  10      247.02      231.07     17.61 o 
  -6   2  10       20.48       14.78     10.19 o 
  -5   2  10     1082.16     1110.01     28.85 o 
  -4   2  10     3609.54     3602.59     58.40 o 
  -3   2  10     1194.38     1078.83     26.39 o 
  -2   2  10     3503.58     3347.58     91.15 o 
  -1   2  10     4354.74     4298.60     36.13 o 
   0   2  10    10014.03    10158.54    220.95 o 
   1   2  10      456.20      469.74     12.39 o 
   2   2  10       18.97       18.87      5.55 o 
   3   2  10      657.88      574.44     16.87 o 
   4   2  10      281.55      279.67     21.34 o 
   5   2  10      892.42      874.24     22.04 o 
   6   2  10        6.13       13.69      9.72 o 
   7   2  10      102.34       92.70     12.62 o 
   8   2  10      994.60      974.33     33.74 o 
   9   2  10     1974.02     1969.56     47.16 o 
  10   2  10      956.83     1009.52     38.69 o 
  11   2  10      261.71      194.03     37.14 o 
 -13   3  10      207.41      193.94     24.35 o 
 -12   3  10       63.59       51.61     21.50 o 
 -11   3  10      159.83      157.33     16.66 o 
 -10   3  10      112.60      118.93     14.65 o 
  -9   3  10        8.25       -3.86     10.06 o 
  -8   3  10     1085.31     1059.42     32.46 o 
  -7   3  10      144.88      158.38     16.24 o 
  -6   3  10      837.56      830.22     26.60 o 
  -5   3  10       46.19       52.49     12.08 o 
  -4   3  10      176.28      195.20     15.38 o 
  -3   3  10       93.29       81.34     11.73 o 
  -2   3  10     1117.80     1129.18     26.93 o 
  -1   3  10      219.53      194.16      9.53 o 
   0   3  10       14.07       19.39      7.01 o 
   1   3  10      198.09      221.68     23.70 o 
   2   3  10      390.54      343.50     18.81 o 
   3   3  10       23.12       21.04     10.50 o 
   4   3  10     1210.03     1221.76     38.85 o 
   5   3  10      629.01      592.77     25.57 o 
   6   3  10      939.45      988.34     32.28 o 
   7   3  10      930.39      948.63     32.78 o 
   8   3  10       23.87       13.44     14.96 o 
   9   3  10        1.64      -15.64     22.97 o 
  10   3  10      228.50      213.58     37.14 o 
 -12   4  10        6.41      -18.57     22.97 o 
 -11   4  10        4.45       -3.54     15.10 o 
 -10   4  10      179.76      179.94     17.21 o 
  -9   4  10       35.31       38.75     10.32 o 
  -8   4  10      270.63      252.18     14.88 o 
  -7   4  10      118.48      139.13     12.03 o 
  -6   4  10       42.20       43.04      8.83 o 
  -5   4  10      799.45      771.89     21.80 o 
  -4   4  10     4104.07     4212.57     44.70 o 
  -3   4  10     2823.24     2901.83     36.57 o 
  -2   4  10      831.55      877.13     25.54 o 
  -1   4  10      833.47      828.12     20.23 o 
   0   4  10     2821.99     2740.00     70.38 o 
   1   4  10      290.70      280.27     19.01 o 
   2   4  10       99.77      100.26     14.91 o 
   3   4  10     1711.18     1559.47     36.45 o 
   4   4  10      289.37      277.42     25.66 o 
   5   4  10      353.43      376.75     49.12 o 
   6   4  10       26.41       18.06     13.46 o 
   7   4  10       46.73       37.65     16.00 o 
   8   4  10      560.16      533.59     29.02 o 
   9   4  10     1045.64     1134.10     61.34 o 
 -11   5  10      405.39      376.22     28.84 o 
 -10   5  10      155.85      131.52     16.81 o 
  -9   5  10       49.58       35.09     11.64 o 
  -8   5  10      770.18      709.04     21.31 o 
  -7   5  10      150.98      166.34     13.19 o 
  -6   5  10      267.78      248.24     14.27 o 
  -5   5  10       26.97       28.46      8.69 o 
  -4   5  10       10.23        6.49      8.09 o 
  -3   5  10      374.94      353.69     16.77 o 
  -2   5  10       15.47       15.51      7.74 o 
  -1   5  10       22.36       18.18      9.48 o 
   0   5  10      255.62      236.02     18.81 o 
   1   5  10      502.81      504.76     23.67 o 
   2   5  10      794.93      804.47     37.63 o 
   3   5  10       73.48      113.96     16.58 o 
   4   5  10      348.67      360.08     23.15 o 
   5   5  10      205.47      225.09     20.89 o 
   6   5  10      656.25      639.26     32.74 o 
   7   5  10      307.19      332.68     26.44 o 
   8   5  10        6.51       13.53     17.77 o 
   9   5  10      144.02      122.45     23.15 o 
 -10   6  10      217.22      266.75     21.44 o 
  -9   6  10        5.34        5.25     12.78 o 
  -8   6  10       73.07       59.07     14.37 o 
  -7   6  10        4.88        3.83      9.88 o 
  -6   6  10       83.09       89.84     11.80 o 
  -5   6  10        9.96        6.67      8.89 o 
  -4   6  10     1227.31     1274.44     28.01 o 
  -3   6  10     1398.44     1301.75     36.93 o 
  -2   6  10        9.96        9.77     10.41 o 
  -1   6  10      624.54      633.70     22.44 o 
   0   6  10      831.32      907.17     25.72 o 
   1   6  10       68.27       77.80     15.31 o 
   2   6  10       33.86       24.42     13.97 o 
   3   6  10      760.78      731.16     30.55 o 
   4   6  10       31.45       10.40     14.68 o 
   5   6  10      169.46      195.71     21.25 o 
   6   6  10       29.71       42.39     17.77 o 
   7   6  10        7.46       12.78     17.10 o 
   8   6  10       11.98       24.68     19.50 o 
  -9   7  10       92.58       89.51     17.20 o 
  -8   7  10       99.85      126.79     17.72 o 
  -7   7  10      490.70      497.61     23.97 o 
  -6   7  10      112.02       99.43     13.16 o 
  -5   7  10       52.72       54.04     11.32 o 
  -4   7  10        6.64      -18.37     19.55 o 
  -3   7  10      201.25      185.02     16.07 o 
  -2   7  10        0.58       -0.49     11.27 o 
  -1   7  10      274.14      288.84     19.35 o 
   0   7  10       58.96       77.33     13.98 o 
   1   7  10      229.69      237.28     22.64 o 
   2   7  10      470.74      490.00     28.13 o 
   3   7  10      260.65      281.69     24.44 o 
   4   7  10       51.75       43.65     17.39 o 
   5   7  10      513.60      503.62     30.75 o 
   6   7  10      580.34      590.82     53.27 o 
  -7   8  10       41.11        8.95     17.10 o 
  -6   8  10      172.50      168.12     34.70 o 
  -5   8  10       23.66       11.24     25.90 o 
  -4   8  10      646.03      672.30     33.47 o 
  -3   8  10       79.31       66.11     19.18 o 
  -2   8  10        1.48       17.70     16.14 o 
  -1   8  10       79.10       73.31     19.18 o 
   0   8  10      144.89      156.97     20.95 o 
   1   8  10        4.37       -9.77     15.55 o 
   2   8  10       58.80       89.93     28.84 o 
   3   8  10      227.49      277.11     37.14 o 
   4   8  10       96.44       94.27     21.58 o 
  -1   9  10      173.43      158.84     31.28 o 
 -13   1  11      315.26      308.53     22.42 o 
 -12   1  11      101.55      117.15     19.85 o 
 -11   1  11      123.88      115.96     18.97 o 
 -10   1  11     2925.84     2824.56     53.39 o 
  -9   1  11     1240.01     1229.60     35.94 o 
  -8   1  11     1083.77     1002.27     30.75 o 
  -7   1  11     1293.99     1265.27     33.15 o 
  -6   1  11     3742.83     3678.87    224.33 o 
  -5   1  11      335.06      302.98     17.45 o 
  -4   1  11      121.22      127.10     13.30 o 
  -3   1  11      138.90      133.61     12.77 o 
  -2   1  11      609.74      579.27     20.16 o 
  -1   1  11       17.39        8.38      6.70 o 
   0   1  11     2778.94     2672.73     31.53 o 
   1   1  11     1311.52     1275.98     19.35 o 
   2   1  11      828.38      840.53     17.85 o 
   3   1  11     6624.67     6271.74    216.19 o 
   4   1  11     4808.08     4628.42     94.77 o 
   5   1  11     2861.59     2898.49     67.55 o 
   6   1  11      119.48      130.95     17.27 o 
   7   1  11     1498.31     1464.30     41.54 o 
   8   1  11      979.40     1007.43     35.23 o 
   9   1  11       63.03       58.34     18.65 o 
  10   1  11       85.62       80.64     21.43 o 
 -13   2  11       39.25       33.93     18.27 o 
 -12   2  11      113.43      110.73     16.26 o 
 -11   2  11       45.59       53.55     14.07 o 
 -10   2  11       96.58       88.37     16.92 o 
  -9   2  11       38.38       25.53     12.93 o 
  -8   2  11        2.44        3.14     11.34 o 
  -7   2  11        1.45        3.27     14.66 o 
  -6   2  11      260.39      227.00     18.49 o 
  -5   2  11       19.28       18.29     10.16 o 
  -4   2  11       84.38       70.38     11.54 o 
  -3   2  11     2510.11     2456.51     60.60 o 
  -2   2  11      207.46      203.58     15.31 o 
  -1   2  11       56.90       60.69      7.33 o 
   0   2  11      420.95      421.88     12.43 o 
   1   2  11      151.06      165.13      9.56 o 
   2   2  11        7.51       11.66      7.67 o 
   3   2  11      148.59      148.37     11.64 o 
   4   2  11        1.08       -0.17      8.43 o 
   5   2  11       30.35       31.51     10.10 o 
   6   2  11       48.92       48.81     10.97 o 
   7   2  11        2.60        4.06     13.08 o 
   8   2  11       41.18       14.16     15.85 o 
   9   2  11       72.76       79.66     28.35 o 
  10   2  11      103.27      122.67     33.23 o 
 -12   3  11      105.40       95.79     16.41 o 
 -11   3  11      350.53      335.86     20.76 o 
 -10   3  11      872.27      889.95     33.86 o 
  -9   3  11     1562.48     1577.69     66.96 o 
  -8   3  11      581.13      521.20     25.91 o 
  -7   3  11      929.11      879.94     40.32 o 
  -6   3  11     3121.35     3124.90     54.49 o 
  -5   3  11      705.31      688.13     25.74 o 
  -4   3  11      337.41      343.46     19.00 o 
  -3   3  11        5.84        5.14      9.46 o 
  -2   3  11     2331.49     2362.91     39.09 o 
  -1   3  11      649.86      677.04     18.54 o 
   0   3  11     1967.92     1924.30     28.48 o 
   1   3  11      128.24      150.46     15.72 o 
   2   3  11      205.23      214.18     16.93 o 
   3   3  11     4475.32     4407.51    246.32 o 
   4   3  11     2327.01     2288.64     85.04 o 
   5   3  11     1208.51     1222.18     34.67 o 
   6   3  11      395.80      388.10     24.47 o 
   7   3  11      654.28      699.41     30.66 o 
   8   3  11      710.23      763.37     31.93 o 
   9   3  11        5.25      -15.64     23.46 o 
 -11   4  11        0.22        6.35     21.02 o 
 -10   4  11       32.12       33.41     15.49 o 
  -9   4  11      231.13      211.23     20.54 o 
  -8   4  11       76.12       52.72     12.11 o 
  -7   4  11      219.88      213.98     15.88 o 
  -6   4  11      159.42      178.47     14.46 o 
  -5   4  11        7.97        2.40     11.26 o 
  -4   4  11       72.64       73.62     13.62 o 
  -3   4  11     6564.49     6420.55     70.38 o 
  -2   4  11       32.95       13.85     10.85 o 
  -1   4  11      266.13      236.17     18.81 o 
   0   4  11     1202.22     1182.92     32.65 o 
   1   4  11      372.90      348.93     21.25 o 
   2   4  11        2.06        5.38     12.10 o 
   3   4  11       16.68       12.22     12.44 o 
   4   4  11      120.65      105.80     16.76 o 
   5   4  11       10.39        5.02     13.77 o 
   6   4  11       42.34       51.91     23.21 o 
   7   4  11       90.15      128.95     22.97 o 
   8   4  11      278.57      304.10     26.55 o 
   9   4  11       63.25       41.32     18.77 o 
 -11   5  11       20.97       16.11     18.81 o 
 -10   5  11      255.86      307.39     26.26 o 
  -9   5  11      693.34      772.23     23.13 o 
  -8   5  11       64.50       57.40     12.18 o 
  -7   5  11       41.40       39.25     10.34 o 
  -6   5  11     1020.07     1079.55     27.73 o 
  -5   5  11      593.13      633.93     22.07 o 
  -4   5  11       85.57       98.73     12.22 o 
  -3   5  11        4.46       -8.97      8.97 o 
  -2   5  11      188.82      204.76     18.65 o 
  -1   5  11      305.50      309.59     20.56 o 
   0   5  11     1506.97     1496.72     37.66 o 
   1   5  11       50.25       48.20     13.50 o 
   2   5  11      266.26      267.27     21.76 o 
   3   5  11      721.13      726.06     40.08 o 
   4   5  11      867.19      850.24     32.31 o 
   5   5  11      297.49      307.26     24.53 o 
   6   5  11      752.10      762.77     33.86 o 
   7   5  11      982.74      993.93     41.30 o 
   8   5  11       18.61        8.20     18.16 o 
 -10   6  11       29.15       27.11     15.90 o 
  -9   6  11       17.93       -6.88     13.82 o 
  -8   6  11        5.31      -10.15     10.15 o 
  -7   6  11      513.07      516.00     20.02 o 
  -6   6  11      597.46      598.69     20.55 o 
  -5   6  11       71.17       76.90     11.46 o 
  -4   6  11      432.01      455.14     20.94 o 
  -3   6  11      954.66     1000.55     37.01 o 
  -2   6  11      309.83      328.79     18.72 o 
  -1   6  11      262.40      277.21     31.77 o 
   0   6  11      203.64      229.17     20.74 o 
   1   6  11     1121.06     1132.16     35.60 o 
   2   6  11      532.49      507.07     27.47 o 
   3   6  11        1.74        5.28     14.50 o 
   4   6  11        4.14       -1.24     17.35 o 
   5   6  11        7.70        6.69     15.72 o 
   6   6  11      242.87      223.84     24.66 o 
   7   6  11        8.84       -6.33     16.14 o 
  -8   7  11       62.43       57.12     16.53 o 
  -7   7  11       94.04       77.94     16.00 o 
  -6   7  11      346.91      329.34     17.98 o 
  -5   7  11      262.87      263.59     23.73 o 
  -4   7  11      266.90      293.05     23.85 o 
  -3   7  11       92.39       83.54     14.40 o 
  -2   7  11      970.88      960.51     31.99 o 
  -1   7  11      186.09      236.40     18.99 o 
   0   7  11      365.59      318.61     24.53 o 
   1   7  11      118.79      124.69     19.70 o 
   2   7  11       17.25       12.71     17.08 o 
   3   7  11      334.71      336.32     27.11 o 
   4   7  11      310.22      329.94     27.64 o 
   5   7  11       12.37       -4.39     16.84 o 
   6   7  11      234.64      218.95     37.63 o 
  -5   8  11        3.74      -16.49     16.49 o 
  -4   8  11      333.60      357.13     28.63 o 
  -3   8  11      290.71      316.22     27.49 o 
  -2   8  11      101.25      116.82     21.29 o 
  -1   8  11      135.49      147.79     22.46 o 
   0   8  11       23.27       25.03     14.68 o 
   1   8  11      610.27      594.05     33.00 o 
   2   8  11       64.65       59.39     19.16 o 
   3   8  11      132.74      102.14     30.30 o 
 -13   0  12        4.32        8.80     24.93 o 
 -12   0  12        4.08       -3.42     21.99 o 
 -11   0  12     1520.34     1444.20     60.11 o 
 -10   0  12      198.37      170.57     28.84 o 
  -9   0  12     1225.50     1176.86     49.85 o 
  -8   0  12       10.76        4.89     15.15 o 
  -7   0  12        7.64       -0.49     16.13 o 
  -6   0  12     1163.33     1107.95     44.96 o 
  -5   0  12     3852.18     3650.82     72.82 o 
  -4   0  12      123.99      112.90     19.55 o 
  -3   0  12     2604.56     2607.87     58.65 o 
  -2   0  12     7892.62     7973.64     98.72 o 
  -1   0  12     1081.43     1048.60     26.61 o 
   0   0  12     1078.10     1068.56     26.95 o 
   1   0  12      956.04      894.30     24.87 o 
   2   0  12     1563.13     1507.17     31.40 o 
   3   0  12        2.97       -1.37     18.33 o 
   4   0  12        3.80       14.17     15.64 o 
   5   0  12       15.53       13.68     17.59 o 
   6   0  12      598.68      591.85     38.61 o 
   7   0  12      529.34      498.51     38.61 o 
   8   0  12      946.87      996.03     50.83 o 
   9   0  12      458.77      440.35     41.54 o 
  10   0  12      864.30      897.80     57.67 o 
 -13   1  12       62.07       52.72     19.30 o 
 -12   1  12        0.73       -1.35     16.28 o 
 -11   1  12       62.39       49.70     17.80 o 
 -10   1  12        0.35       -0.67     13.14 o 
  -9   1  12        0.48       -0.42     18.08 o 
  -8   1  12       82.18      100.70     16.24 o 
  -7   1  12      135.83      141.69     15.72 o 
  -6   1  12        9.56        9.97     11.57 o 
  -5   1  12       24.80       36.99     11.13 o 
  -4   1  12      233.55      209.68     16.41 o 
  -3   1  12        0.03       -8.07      8.07 o 
  -2   1  12      109.65      137.24     13.77 o 
  -1   1  12       90.45       97.30      8.33 o 
   0   1  12      168.63      186.02     10.28 o 
   1   1  12       16.15       32.00      6.79 o 
   2   1  12       44.48       51.50      7.69 o 
   3   1  12      219.33      227.47     15.62 o 
   4   1  12       10.59        2.22      8.55 o 
   5   1  12        3.75        3.69      9.67 o 
   6   1  12      814.58      774.06     30.23 o 
   7   1  12        0.96       -5.90     13.36 o 
   8   1  12       20.46       18.27     16.23 o 
   9   1  12        7.20      -10.49     23.21 o 
  10   1  12        0.55       -4.77     17.88 o 
 -12   2  12        3.48       -9.11     15.72 o 
 -11   2  12      499.86      521.38     29.47 o 
 -10   2  12       28.55       11.79     13.46 o 
  -9   2  12      234.94      211.33     20.89 o 
  -8   2  12        7.89        8.09     20.04 o 
  -7   2  12       66.56       75.17     16.37 o 
  -6   2  12     2425.85     2530.06     46.13 o 
  -5   2  12     2490.17     2466.67     45.70 o 
  -4   2  12      721.04      691.76     27.12 o 
  -3   2  12     4520.58     4744.24     58.16 o 
  -2   2  12     6048.75     5899.04    140.02 o 
  -1   2  12     1330.25     1292.42     32.24 o 
   0   2  12      154.41      163.07     10.19 o 
   1   2  12     1353.31     1360.19     30.42 o 
   2   2  12     2458.97     2287.33     71.90 o 
   3   2  12      367.29      363.27     16.10 o 
   4   2  12      206.57      218.17     15.00 o 
   5   2  12      219.69      207.18     14.87 o 
   6   2  12       18.93       26.03     14.89 o 
   7   2  12     1143.75     1092.80     51.81 o 
   8   2  12      968.13     1086.94     56.20 o 
   9   2  12      283.51      294.70     40.08 o 
 -12   3  12       46.41       36.45     18.97 o 
 -11   3  12      112.49       90.29     20.56 o 
 -10   3  12      522.32      503.73     28.50 o 
  -9   3  12      249.99      221.70     29.57 o 
  -8   3  12        4.46       -2.40     13.27 o 
  -7   3  12       85.39       73.14     14.85 o 
  -6   3  12        6.28        1.28     12.08 o 
  -5   3  12        8.73       -4.71     11.20 o 
  -4   3  12       84.41       87.51     14.16 o 
  -3   3  12     1216.75     1239.27     35.68 o 
  -2   3  12      156.34      146.43     14.40 o 
  -1   3  12        0.97       -2.92      7.58 o 
   0   3  12      872.21      892.95     56.69 o 
   1   3  12      645.92      602.85     25.23 o 
   2   3  12      250.36      241.29     22.73 o 
   3   3  12       69.46       89.49     15.72 o 
   4   3  12       36.31       31.21     12.73 o 
   5   3  12      258.00      271.98     21.77 o 
   6   3  12      487.60      476.12     27.11 o 
   7   3  12       21.42       34.86     16.14 o 
   8   3  12      201.60      206.24     34.70 o 
   9   3  12      131.06      156.88     34.70 o 
 -11   4  12      310.37      288.08     26.30 o 
 -10   4  12        4.20        0.03     15.01 o 
  -9   4  12      331.86      290.91     25.17 o 
  -8   4  12       29.27       18.32     14.47 o 
  -7   4  12       74.57       96.28     16.41 o 
  -6   4  12      571.24      554.72     25.73 o 
  -5   4  12      404.71      431.85     23.33 o 
  -4   4  12       20.28       21.46     12.73 o 
  -3   4  12     1592.31     1644.45     37.09 o 
  -2   4  12     3221.52     3213.92    123.16 o 
  -1   4  12     1085.32     1006.65     56.94 o 
   0   4  12      405.02      433.59     37.39 o 
   1   4  12      295.87      315.22     29.08 o 
   2   4  12      243.98      260.65     21.99 o 
   3   4  12       27.09       21.91     17.84 o 
   4   4  12      355.34      428.61     30.06 o 
   5   4  12        0.27      -12.53     12.53 o 
   6   4  12      190.98      209.87     43.01 o 
   7   4  12      321.99      303.67     26.08 o 
   8   4  12      631.74      744.48     35.17 o 
 -10   5  12       53.40       34.21     25.90 o 
  -9   5  12      207.08      211.35     39.83 o 
  -8   5  12      232.45      261.11     18.87 o 
  -7   5  12      343.41      326.73     19.55 o 
  -6   5  12       22.68       17.87     11.41 o 
  -5   5  12       47.32       54.32     14.34 o 
  -4   5  12        3.53      -11.34     11.34 o 
  -3   5  12      364.08      341.13     32.74 o 
  -2   5  12      645.04      631.97     27.27 o 
  -1   5  12       22.72       24.11     16.13 o 
   0   5  12      314.29      314.79     26.15 o 
   1   5  12      391.30      443.93     25.23 o 
   2   5  12      312.56      321.27     23.84 o 
   3   5  12      111.38      132.93     18.83 o 
   4   5  12      223.86      238.66     22.80 o 
   5   5  12      826.00      845.51     34.90 o 
   6   5  12      658.80      664.48     39.34 o 
   7   5  12       32.54        4.43     29.08 o 
   8   5  12      142.73      192.07     34.70 o 
  -9   6  12      113.56      105.79     22.11 o 
  -8   6  12       32.39       31.47     14.60 o 
  -7   6  12       56.00       58.97     14.67 o 
  -6   6  12      342.19      358.20     20.78 o 
  -5   6  12      240.18      266.73     18.67 o 
  -4   6  12       22.68       40.21     15.02 o 
  -3   6  12      654.37      586.62     28.34 o 
  -2   6  12     1272.16     1267.84     38.00 o 
  -1   6  12      162.46      180.39     20.03 o 
   0   6  12       76.43       80.78     17.27 o 
   1   6  12      123.16      131.65     19.70 o 
   2   6  12      233.59      224.60     22.12 o 
   3   6  12       34.16       31.61     16.92 o 
   4   6  12       68.93       71.53     18.83 o 
   5   6  12       12.18        4.06     17.10 o 
   6   6  12      390.97      383.03     28.93 o 
  -7   7  12       23.13       25.83     12.99 o 
  -6   7  12        3.38      -13.53     16.37 o 
  -5   7  12      118.68      119.40     21.20 o 
  -4   7  12       24.82       16.90     12.91 o 
  -3   7  12       20.58       27.15     13.52 o 
  -2   7  12       16.18       33.75     13.54 o 
  -1   7  12        1.20        0.24     15.21 o 
   0   7  12      150.18      163.33     20.70 o 
   1   7  12      406.32      440.65     28.51 o 
   2   7  12      235.66      287.14     26.09 o 
   3   7  12       39.42        9.61     17.61 o 
   4   7  12      479.40      553.34     49.61 o 
   5   7  12      136.19       87.97     31.77 o 
  -4   8  12        5.03        5.86     24.44 o 
  -3   8  12       56.00       46.48     15.82 o 
  -2   8  12      219.14      252.42     21.35 o 
  -1   8  12      235.84      239.80     25.40 o 
   0   8  12       71.77       84.23     19.34 o 
   1   8  12       94.08       77.48     21.89 o 
 -12   1  13      768.46      732.90     35.58 o 
 -11   1  13      974.65      948.80     36.10 o 
 -10   1  13      338.72      369.22     25.22 o 
  -9   1  13       53.11       49.16     27.86 o 
  -8   1  13     2933.82     2761.79     52.00 o 
  -7   1  13     1672.69     1570.66     39.05 o 
  -6   1  13      502.08      509.07     24.69 o 
  -5   1  13      661.01      736.77     27.47 o 
  -4   1  13        9.76       -2.63      9.66 o 
  -3   1  13       14.30        1.54      9.60 o 
  -2   1  13       39.73       38.66     10.88 o 
  -1   1  13     1463.97     1448.59     36.17 o 
   0   1  13       43.43       39.98      7.80 o 
   1   1  13     1147.53     1169.21     24.90 o 
   2   1  13     4910.33     4632.72     49.64 o 
   3   1  13     1466.94     1414.18     49.14 o 
   4   1  13      179.02      189.28     15.01 o 
   5   1  13     3951.47     3930.37     81.13 o 
   6   1  13     1730.82     1791.73     43.13 o 
   7   1  13      211.45      248.75     22.80 o 
   8   1  13       67.21       39.38     17.58 o 
   9   1  13      204.48      223.60     26.01 o 
 -12   2  13      109.67       85.59     21.00 o 
 -11   2  13      111.23      118.52     19.87 o 
 -10   2  13        2.60       -9.63     14.68 o 
  -9   2  13       41.56       45.88     15.54 o 
  -8   2  13       21.93       25.36     15.15 o 
  -7   2  13      209.30      206.31     19.87 o 
  -6   2  13       66.90       87.59     15.72 o 
  -5   2  13       68.05       73.19     18.57 o 
  -4   2  13      295.54      270.61     19.34 o 
  -3   2  13        2.22       -1.47      9.68 o 
  -2   2  13       22.97       28.08     11.26 o 
  -1   2  13      483.21      477.46     14.76 o 
   0   2  13      221.65      205.84     11.51 o 
   1   2  13       57.12       63.86     10.62 o 
   2   2  13      152.36      146.98     12.61 o 
   3   2  13       45.94       56.35     13.27 o 
   4   2  13      104.77      112.02     16.58 o 
   5   2  13       61.92       79.42     15.49 o 
   6   2  13       49.22       33.72     24.93 o 
   7   2  13        2.89      -21.02     21.02 o 
   8   2  13       52.85       58.65     28.35 o 
   9   2  13       97.99       64.51     31.28 o 
 -11   3  13      535.90      522.95     30.76 o 
 -10   3  13      538.84      566.12     31.24 o 
  -9   3  13       16.21       16.41     15.72 o 
  -8   3  13     1533.13     1486.55     40.92 o 
  -7   3  13     1129.32     1121.50     34.88 o 
  -6   3  13       64.40       72.60     14.17 o 
  -5   3  13        4.21       -3.83     18.33 o 
  -4   3  13      566.99      597.69     25.22 o 
  -3   3  13       24.11       22.48     11.75 o 
  -2   3  13      273.75      265.78     18.58 o 
  -1   3  13      159.55      152.34     13.26 o 
   0   3  13       42.00       45.45     13.30 o 
   1   3  13     1065.47     1062.64     37.63 o 
   2   3  13     3838.84     3618.12    208.44 o 
   3   3  13      885.40      898.99     71.60 o 
   4   3  13      259.55      298.33     22.96 o 
   5   3  13     1601.28     1546.10     67.44 o 
   6   3  13     1834.98     2025.15    123.89 o 
   7   3  13      121.69      154.30     22.09 o 
   8   3  13        4.90       -4.89     25.41 o 
 -11   4  13       17.08       10.33     22.97 o 
 -10   4  13       18.04       29.09     16.39 o 
  -9   4  13       80.09       57.78     17.96 o 
  -8   4  13       36.19       43.13     16.49 o 
  -7   4  13      219.37      248.15     22.27 o 
  -6   4  13      264.87      276.85     22.73 o 
  -5   4  13      619.18      621.44     47.65 o 
  -4   4  13      586.72      585.21     26.16 o 
  -3   4  13      376.86      369.50     22.43 o 
  -2   4  13     1140.97     1092.69     33.52 o 
  -1   4  13      528.40      520.29     25.38 o 
   0   4  13      247.21      239.62     20.35 o 
   1   4  13      101.22       91.49     16.93 o 
   2   4  13      802.03      706.12     29.72 o 
   3   4  13        9.87        8.35     13.99 o 
   4   4  13      105.52       88.66     16.84 o 
   5   4  13      153.37      184.09     21.77 o 
   6   4  13        1.09      -15.15     15.15 o 
   7   4  13      159.82      171.48     23.82 o 
   8   4  13      173.43      216.51     36.17 o 
 -10   5  13      249.24      280.49     25.20 o 
  -9   5  13      185.19      189.83     22.96 o 
  -8   5  13      502.61      488.88     28.31 o 
  -7   5  13     1499.84     1476.72     55.72 o 
  -6   5  13        6.86        2.45     14.31 o 
  -5   5  13       90.08      106.04     39.10 o 
  -4   5  13      219.31      274.80     22.24 o 
  -3   5  13      329.80      317.68     33.23 o 
  -2   5  13        0.39      -11.89     11.89 o 
  -1   5  13       37.77       44.23     15.03 o 
   0   5  13        7.26       16.45     13.27 o 
   1   5  13      122.58      146.84     18.51 o 
   2   5  13     1247.95     1207.64     38.50 o 
   3   5  13      799.48      809.90     41.79 o 
   4   5  13       30.99       37.35     17.10 o 
   5   5  13      531.81      486.02     56.45 o 
   6   5  13      316.38      379.70     29.37 o 
   7   5  13       27.08       28.35     27.37 o 
  -8   6  13       80.95       62.10     19.52 o 
  -7   6  13       76.16       70.28     18.83 o 
  -6   6  13       78.72       94.97     18.65 o 
  -5   6  13      206.61      209.67     31.77 o 
  -4   6  13      714.13      698.40     45.45 o 
  -3   6  13      239.02      257.09     22.80 o 
  -2   6  13      192.20      208.92     21.94 o 
  -1   6  13      204.94      225.61     22.78 o 
   0   6  13      211.49      228.43     22.96 o 
   1   6  13       54.22       31.82     16.89 o 
   2   6  13       61.76       45.16     17.93 o 
   3   6  13       10.02        9.37     15.88 o 
   4   6  13        0.07      -20.28     20.28 o 
   5   6  13      196.09      277.11     27.82 o 
  -6   7  13       46.62       51.63     19.07 o 
  -5   7  13       65.51       75.25     20.77 o 
  -4   7  13      400.58      389.04     27.64 o 
  -3   7  13       10.85      -17.24     25.17 o 
  -2   7  13      215.69      243.85     31.28 o 
  -1   7  13        0.34      -11.52     16.41 o 
   0   7  13        4.22      -15.35     15.35 o 
   1   7  13       60.89       62.01     17.85 o 
   2   7  13      529.20      530.91     38.37 o 
   3   7  13       86.91       73.39     39.34 o 
 -12   0  14      300.98      293.24     39.59 o 
 -11   0  14      767.84      821.07     52.29 o 
 -10   0  14        7.65      -20.53     20.53 o 
  -9   0  14       16.19       32.26     20.53 o 
  -8   0  14      479.81      456.96     37.63 o 
  -7   0  14     1288.28     1184.68     50.83 o 
  -6   0  14      195.16      173.01     26.88 o 
  -5   0  14      281.82      294.70     30.79 o 
  -4   0  14     2339.43     2515.50     65.49 o 
  -3   0  14     9574.23     9914.39    122.67 o 
  -2   0  14     2904.58     2754.00     64.51 o 
  -1   0  14       26.85       24.80     11.49 o 
   0   0  14     1550.02     1529.24     68.67 o 
   1   0  14     1761.76     1707.74     63.05 o 
   2   0  14       70.33       75.73     13.65 o 
   3   0  14      715.75      694.98     38.12 o 
   4   0  14       58.66       52.78     20.04 o 
   5   0  14       79.96      122.18     27.37 o 
   6   0  14      924.32     1031.22     51.32 o 
   7   0  14      218.87      182.30     31.77 o 
   8   0  14      310.12      287.37     37.63 o 
 -12   1  14        2.40        6.68     16.89 o 
 -11   1  14        9.95      -14.68     14.68 o 
 -10   1  14      328.96      294.06     24.66 o 
  -9   1  14       10.03       -7.74     13.36 o 
  -8   1  14       54.20       49.79     16.41 o 
  -7   1  14        1.47        1.10     12.04 o 
  -6   1  14       54.67       46.44     14.68 o 
  -5   1  14       26.35       23.50     12.04 o 
  -4   1  14       58.44       48.94     12.87 o 
  -3   1  14       70.47       67.56     13.81 o 
  -2   1  14       11.93        7.20      8.54 o 
  -1   1  14       34.85       36.39      8.09 o 
   0   1  14       67.82       64.95      8.94 o 
   1   1  14      167.31      172.14     11.57 o 
   2   1  14       20.52       24.88     10.26 o 
   3   1  14        0.76       -9.67      9.67 o 
   4   1  14      107.88      118.15     13.30 o 
   5   1  14       33.78       23.09     15.19 o 
   6   1  14       46.39       27.58     16.28 o 
   7   1  14        1.31       -8.41     15.35 o 
   8   1  14        9.24       30.12     19.69 o 
 -11   2  14       33.33       20.53     16.90 o 
 -10   2  14       68.30       54.11     17.61 o 
  -9   2  14       76.63       28.11     15.31 o 
  -8   2  14      255.43      272.36     23.49 o 
  -7   2  14      553.05      585.15     27.62 o 
  -6   2  14       33.15       25.05     13.81 o 
  -5   2  14      136.43      151.30     16.92 o 
  -4   2  14      676.21      709.53     27.05 o 
  -3   2  14     6167.93     6137.55     69.72 o 
  -2   2  14      923.07      913.09     20.20 o 
  -1   2  14      154.62      182.20     11.76 o 
   0   2  14     2556.89     2462.54     65.70 o 
   1   2  14      501.72      513.55     38.61 o 
   2   2  14      435.96      442.62     43.25 o 
   3   2  14      120.45      102.81     16.35 o 
   4   2  14      150.58      156.05     18.78 o 
   5   2  14      153.26      169.88     23.46 o 
   6   2  14      710.45      743.85     48.87 o 
   7   2  14       81.53       70.87     27.86 o 
   8   2  14      166.89      121.21     33.23 o 
 -11   3  14       29.08       24.73     18.97 o 
 -10   3  14      122.42       99.32     19.87 o 
  -9   3  14      148.36      149.09     21.55 o 
  -8   3  14       23.92       22.06     15.51 o 
  -7   3  14      272.03      276.22     23.15 o 
  -6   3  14      235.36      260.88     21.94 o 
  -5   3  14       14.23        1.27     12.43 o 
  -4   3  14      205.59      222.48     19.85 o 
  -3   3  14        0.20       -1.40     12.08 o 
  -2   3  14       45.00       56.90     10.89 o 
  -1   3  14      225.50      218.58     18.83 o 
   0   3  14        7.32        5.81     11.39 o 
   1   3  14       18.80       13.24     12.38 o 
   2   3  14       18.51        8.06     13.82 o 
   3   3  14      798.42      784.73     75.75 o 
   4   3  14      372.10      347.18     24.32 o 
   5   3  14      253.06      273.39     51.32 o 
   6   3  14      217.45      206.19     23.23 o 
   7   3  14        1.77      -22.97     22.97 o 
 -10   4  14       22.48       22.65     18.97 o 
  -9   4  14       73.13       99.94     20.04 o 
  -8   4  14       21.40       -0.38     15.35 o 
  -7   4  14      725.90      764.83     33.15 o 
  -6   4  14      336.98      392.91     38.37 o 
  -5   4  14       91.64       93.70     22.73 o 
  -4   4  14     1532.59     1584.52     40.07 o 
  -3   4  14     2630.20     2615.88     48.69 o 
  -2   4  14       75.20       82.42     16.58 o 
  -1   4  14      279.48      325.71     23.66 o 
   0   4  14     1009.96      990.78     54.98 o 
   1   4  14      366.04      348.96     24.19 o 
   2   4  14       72.72       58.23     16.76 o 
   3   4  14      115.12      100.08     19.01 o 
   4   4  14      120.85      155.54     21.43 o 
   5   4  14       15.44       15.76     16.84 o 
   6   4  14      404.91      456.23     33.97 o 
   7   4  14       91.51       71.04     23.21 o 
  -9   5  14      219.61      185.04     23.97 o 
  -8   5  14       25.86       14.21     16.74 o 
  -7   5  14       29.42       19.30     20.77 o 
  -6   5  14      283.88      309.47     24.71 o 
  -5   5  14       21.83        3.67     14.17 o 
  -4   5  14      140.62      136.84     28.35 o 
  -3   5  14       29.80        4.73     14.26 o 
  -2   5  14       10.27       -8.53     13.77 o 
  -1   5  14      270.69      263.11     23.15 o 
   0   5  14      352.92      334.97     25.04 o 
   1   5  14      204.05      224.69     22.80 o 
   2   5  14       24.89       39.16     17.61 o 
   3   5  14      708.39      727.44     32.83 o 
   4   5  14      161.27      176.92     25.41 o 
   5   5  14       95.05       70.00     21.08 o 
   6   5  14      202.60      233.12     37.14 o 
  -8   6  14       28.13       15.12     17.39 o 
  -7   6  14      178.22      226.14     26.64 o 
  -6   6  14       96.26      119.48     30.06 o 
  -5   6  14       52.27       82.11     26.39 o 
  -4   6  14      771.11      793.65     34.72 o 
  -3   6  14      215.46      260.27     36.41 o 
  -2   6  14        6.17        0.14     14.31 o 
  -1   6  14      389.69      395.13     27.82 o 
   0   6  14      460.96      470.98     32.50 o 
   1   6  14       39.66       41.23     18.47 o 
   2   6  14        3.86       -9.18     16.58 o 
   3   6  14        4.70        1.69     17.58 o 
   4   6  14       19.98       22.35     19.18 o 
  -5   7  14        3.91       -3.21     15.70 o 
  -4   7  14       62.11       61.93     19.34 o 
  -3   7  14       20.87       25.11     17.45 o 
  -2   7  14       37.25       31.47     18.31 o 
  -1   7  14       46.29       17.78     18.14 o 
   0   7  14      474.87      485.31     32.44 o 
   1   7  14       31.21       29.13     19.52 o 
   2   7  14       18.12       29.32     27.86 o 
 -11   1  15       89.49       78.70     19.60 o 
 -10   1  15      299.49      349.68     27.99 o 
  -9   1  15     1841.01     1885.01     48.90 o 
  -8   1  15      719.77      699.74     31.61 o 
  -7   1  15       65.41       75.28     16.92 o 
  -6   1  15      160.48      201.23     20.39 o 
  -5   1  15      606.84      600.22     28.84 o 
  -4   1  15      252.09      269.72     21.42 o 
  -3   1  15       61.97       50.86     14.34 o 
  -2   1  15      317.89      343.96     15.25 o 
  -1   1  15       44.62       46.70      9.30 o 
   0   1  15     1900.62     1894.55     28.24 o 
   1   1  15     2241.93     2259.27     36.19 o 
   2   1  15      946.68      872.29     24.80 o 
   3   1  15     1182.68     1259.01     53.92 o 
   4   1  15     1478.55     1425.37     44.72 o 
   5   1  15      211.56      266.19     23.15 o 
   6   1  15     1083.52     1081.45     37.90 o 
   7   1  15      279.31      306.92     40.56 o 
   8   1  15      222.36      304.97     42.52 o 
 -11   2  15        0.06       -7.82     24.93 o 
 -10   2  15       60.68       65.97     19.52 o 
  -9   2  15       24.56       24.95     23.70 o 
  -8   2  15        0.89        0.62     15.03 o 
  -7   2  15       21.96       18.08     14.19 o 
  -6   2  15      118.42      124.85     17.81 o 
  -5   2  15      341.45      304.24     22.46 o 
  -4   2  15      115.76      115.50     16.58 o 
  -3   2  15       63.64       57.87     16.86 o 
  -2   2  15      483.37      455.08     25.82 o 
  -1   2  15        9.66        7.33      9.30 o 
   0   2  15        0.75       -1.73     12.24 o 
   1   2  15        7.25       -4.64     12.44 o 
   2   2  15      183.93      179.29     19.87 o 
   3   2  15        1.01        4.16     13.57 o 
   4   2  15        0.06        7.82     14.51 o 
   5   2  15        1.95      -12.71     21.50 o 
   6   2  15       32.94       35.68     27.37 o 
   7   2  15       86.00       99.70     32.74 o 
 -10   3  15      254.69      287.14     27.43 o 
  -9   3  15      931.31      921.35     37.20 o 
  -8   3  15      729.70      761.57     33.34 o 
  -7   3  15      109.03      121.27     19.85 o 
  -6   3  15      285.40      316.98     24.02 o 
  -5   3  15      772.27      827.43     31.44 o 
  -4   3  15      488.59      491.25     25.89 o 
  -3   3  15        1.72       -5.62     11.40 o 
  -2   3  15      162.70      165.03     14.92 o 
  -1   3  15        7.92        9.21     13.57 o 
   0   3  15      777.32      811.30     61.09 o 
   1   3  15      795.19      782.30     31.61 o 
   2   3  15      524.41      531.93     28.16 o 
   3   3  15      519.03      552.09     29.20 o 
   4   3  15     1200.12     1289.74     48.63 o 
   5   3  15      723.85      745.91     62.31 o 
   6   3  15       16.62       25.90     27.37 o 
  -9   4  15        5.95       14.47     17.94 o 
  -8   4  15      135.86      111.40     20.89 o 
  -7   4  15       61.60       42.56     18.12 o 
  -6   4  15      226.06      251.82     22.80 o 
  -5   4  15       89.11       80.54     20.53 o 
  -4   4  15      850.72      859.78     32.62 o 
  -3   4  15       22.39       21.10     15.15 o 
  -2   4  15      395.88      383.86     25.55 o 
  -1   4  15      163.05      146.74     19.52 o 
   0   4  15       22.61       28.84     15.55 o 
   1   4  15       63.80       53.38     16.92 o 
   2   4  15       35.40       32.50     15.90 o 
   3   4  15        7.53        0.91     15.16 o 
   4   4  15       38.21       61.82     18.66 o 
   5   4  15       38.00       49.22     18.97 o 
   6   4  15       16.28      -23.95     23.95 o 
  -8   5  15      481.41      512.48     31.93 o 
  -7   5  15       26.32        4.14     16.54 o 
  -6   5  15       68.22       72.57     18.49 o 
  -5   5  15      835.13      931.70     54.98 o 
  -4   5  15        0.35       -9.29     21.50 o 
  -3   5  15     1143.80     1088.70     38.52 o 
  -2   5  15       33.55       10.79     15.70 o 
  -1   5  15       14.67       15.96     15.01 o 
   0   5  15      413.16      431.27     28.15 o 
   1   5  15      471.88      440.70     27.99 o 
   2   5  15      168.51      182.47     23.33 o 
   3   5  15      100.67       86.28     20.54 o 
   4   5  15      899.99      981.19     70.38 o 
   5   5  15      616.13      670.54     50.83 o 
  -6   6  15      287.54      327.94     40.56 o 
  -5   6  15      208.38      173.50     33.72 o 
  -4   6  15       11.08       36.01     18.28 o 
  -3   6  15       13.49        4.40     18.57 o 
  -2   6  15      972.58      947.03     38.00 o 
  -1   6  15       29.31       15.42     16.69 o 
   0   6  15       64.13       50.84     18.12 o 
   1   6  15      103.25      131.86     22.63 o 
   2   6  15       79.85       85.04     21.08 o 
   3   6  15        4.00        5.30     17.14 o 
  -2   7  15       72.54       74.29     30.30 o 
 -10   0  16       76.66      143.20     31.77 o 
  -9   0  16     1016.80      951.56     51.81 o 
  -8   0  16       91.20       66.96     26.88 o 
  -7   0  16        8.07       16.62     23.46 o 
  -6   0  16      892.90      920.77     47.41 o 
  -5   0  16      945.15     1069.34     50.34 o 
  -4   0  16      925.56      931.52     46.43 o 
  -3   0  16      643.70      652.94     40.08 o 
  -2   0  16      342.29      348.88     22.09 o 
  -1   0  16     3368.87     3402.90     82.60 o 
   0   0  16      222.14      219.65     20.04 o 
   1   0  16       71.05       54.56     14.81 o 
   2   0  16      558.32      514.14     37.14 o 
   3   0  16      484.21      436.93     37.63 o 
   4   0  16     1206.12     1232.09     54.74 o 
   5   0  16      727.90      792.72     50.34 o 
   6   0  16       31.04        6.84     23.95 o 
   7   0  16      127.29       99.70     32.74 o 
 -10   1  16       75.50       85.98     20.31 o 
  -9   1  16        3.71       -2.44     15.90 o 
  -8   1  16      121.96      108.19     19.16 o 
  -7   1  16       29.08       18.82     15.21 o 
  -6   1  16        1.25       -8.72     13.65 o 
  -5   1  16      309.93      301.96     23.31 o 
  -4   1  16        1.52       -0.98     11.96 o 
  -3   1  16      123.58      131.26     17.80 o 
  -2   1  16        1.94       -7.96      7.96 o 
  -1   1  16      124.42      112.60     11.55 o 
   0   1  16       31.38       28.26      9.51 o 
   1   1  16       15.10       20.52     11.46 o 
   2   1  16        5.44        4.77     11.06 o 
   3   1  16      104.44       83.86     16.69 o 
   4   1  16       19.17       -4.89     20.04 o 
   5   1  16      130.44      119.74     28.35 o 
   6   1  16       40.63       22.97     26.88 o 
   7   1  16        5.91      -24.93     24.93 o 
 -10   2  16      150.87      204.97     35.43 o 
  -9   2  16      314.75      299.21     26.39 o 
  -8   2  16       60.47       49.64     20.53 o 
  -7   2  16       36.85       30.03     15.16 o 
  -6   2  16      775.18      846.49     33.52 o 
  -5   2  16     1500.72     1531.71     41.59 o 
  -4   2  16     1367.00     1376.23     72.09 o 
  -3   2  16      514.75      514.76     37.88 o 
  -2   2  16     1330.41     1424.62     51.15 o 
  -1   2  16     1298.25     1269.64     37.30 o 
   0   2  16       21.95       21.52     14.68 o 
   1   2  16       19.87        4.23     14.31 o 
   2   2  16     1434.86     1373.83     39.91 o 
   3   2  16      377.38      334.94     24.87 o 
   4   2  16      478.33      488.46     85.77 o 
   5   2  16       98.05      116.81     30.30 o 
   6   2  16        4.35      -21.02     24.44 o 
  -9   3  16       10.17       16.93     17.77 o 
  -8   3  16       20.94       18.33     16.59 o 
  -7   3  16       16.36       43.47     19.06 o 
  -6   3  16        0.56      -12.79     12.79 o 
  -5   3  16      296.35      295.58     24.18 o 
  -4   3  16       55.71       48.13     15.01 o 
  -3   3  16      715.13      699.02     25.00 o 
  -2   3  16       13.46       19.63     15.01 o 
  -1   3  16       67.32       58.21     16.58 o 
   0   3  16      196.24      195.75     20.70 o 
   1   3  16      351.49      341.12     25.40 o 
   2   3  16       70.43      104.72     24.68 o 
   3   3  16       43.18       21.64     31.52 o 
   4   3  16       22.78       -3.78     16.04 o 
   5   3  16      187.11      197.14     26.64 o 
  -9   4  16      317.35      319.63     41.05 o 
  -8   4  16       95.19       88.67     21.39 o 
  -7   4  16       83.32      120.10     21.77 o 
  -6   4  16      120.63      166.80     21.74 o 
  -5   4  16      803.68      849.33     35.92 o 
  -4   4  16      134.43      127.07     25.90 o 
  -3   4  16      256.69      259.16     44.72 o 
  -2   4  16     1174.34     1230.18     65.49 o 
  -1   4  16      681.07      699.50     32.20 o 
   0   4  16       15.53        6.12     15.72 o 
   1   4  16       14.59       23.79     15.93 o 
   2   4  16       77.62       33.13     30.79 o 
   3   4  16       63.23       34.37     17.96 o 
   4   4  16       46.32       55.12     29.08 o 
   5   4  16      123.85      152.97     32.26 o 
  -7   5  16       56.81       51.52     19.50 o 
  -6   5  16       53.31       59.16     18.42 o 
  -5   5  16       63.60       66.96     28.35 o 
  -4   5  16       85.06       50.73     18.58 o 
  -3   5  16      593.64      533.18     30.73 o 
  -2   5  16       30.98       16.67     16.92 o 
  -1   5  16       22.99        6.72     15.85 o 
   0   5  16       19.43        5.10     16.76 o 
   1   5  16      206.33      240.29     24.47 o 
   2   5  16      123.52      147.62     23.15 o 
   3   5  16      141.25      156.19     24.36 o 
  -5   6  16      560.25      555.20     47.41 o 
  -4   6  16        3.33      -16.04     16.04 o 
  -3   6  16      325.84      294.14     27.65 o 
  -2   6  16      402.70      462.92     31.08 o 
  -1   6  16      113.44      113.63     22.11 o 
   0   6  16        1.86        2.20     17.45 o 
  -9   1  17      173.51      185.64     24.36 o 
  -8   1  17      149.71      180.89     23.15 o 
  -7   1  17      959.20     1001.97     38.01 o 
  -6   1  17      170.56      215.33     22.80 o 
  -5   1  17        8.27       -1.22     14.86 o 
  -4   1  17      231.37      210.49     24.44 o 
  -3   1  17      194.72      182.19     13.87 o 
  -2   1  17       26.99       30.26     10.25 o 
  -1   1  17      778.75      753.93     21.32 o 
   0   1  17      318.07      324.19     19.77 o 
   1   1  17      124.43      150.05     19.87 o 
   2   1  17     1601.11     1563.96     94.81 o 
   3   1  17      975.82     1003.36     51.81 o 
   4   1  17      711.82      706.22     46.43 o 
   5   1  17      154.87      128.05     32.26 o 
  -9   2  17        7.83      -17.08     17.08 o 
  -8   2  17      219.69      211.02     23.73 o 
  -7   2  17      204.04      198.98     23.15 o 
  -6   2  17       15.85       27.45     17.11 o 
  -5   2  17       28.18       31.21     15.10 o 
  -4   2  17      177.42      166.00     20.46 o 
  -3   2  17      101.35      102.96     14.58 o 
  -2   2  17      301.39      299.64     18.98 o 
  -1   2  17       16.60       22.06     14.68 o 
   0   2  17        8.80       23.00     15.54 o 
   1   2  17      107.33      133.09     19.87 o 
   2   2  17      234.99      281.33     32.99 o 
   3   2  17       10.51       12.34     16.07 o 
   4   2  17        9.89      -20.53     21.02 o 
   5   2  17        0.94      -21.99     21.99 o 
  -8   3  17       90.82      107.74     21.07 o 
  -7   3  17      271.56      312.14     27.86 o 
  -6   3  17       55.36       76.24     27.86 o 
  -5   3  17       50.98       45.23     16.07 o 
  -4   3  17       70.51       58.04     17.84 o 
  -3   3  17       12.89       24.81     20.53 o 
  -2   3  17        1.88      -13.81     13.81 o 
  -1   3  17      686.89      666.97     79.42 o 
   0   3  17      221.76      235.38     24.36 o 
   1   3  17      215.15      253.86     34.94 o 
   2   3  17      942.26      976.00     63.54 o 
   3   3  17     1052.65     1177.72    112.90 o 
   4   3  17       97.76      127.56     22.29 o 
  -7   4  17      321.62      341.39     29.03 o 
  -6   4  17       10.85       14.30     18.08 o 
  -5   4  17       13.04        2.08     17.43 o 
  -4   4  17        8.14        5.31     15.85 o 
  -3   4  17      341.65      310.47     25.92 o 
  -2   4  17      345.17      356.25     39.10 o 
  -1   4  17       12.18      -12.05     14.34 o 
   0   4  17       40.29       48.63     18.32 o 
   1   4  17      113.92       83.80     20.38 o 
   2   4  17      219.54      204.57     25.22 o 
   3   4  17       42.93       53.90     27.12 o 
  -5   5  17       72.13       60.60     26.39 o 
  -4   5  17       14.93       20.19     17.93 o 
  -3   5  17      421.93      402.64     30.20 o 
  -2   5  17        9.73        2.50     17.08 o 
  -1   5  17      146.90      159.47     22.61 o 
   0   5  17       55.17       67.20     20.03 o 
   1   5  17        9.44        0.82     18.33 o 
  -8   0  18        6.09       19.06     26.39 o 
  -7   0  18      349.85      346.02     40.08 o 
  -6   0  18     1231.81     1202.28     59.14 o 
  -5   0  18      240.86      234.10     34.21 o 
  -4   0  18     1189.81     1255.55     56.69 o 
  -3   0  18     1490.18     1509.73     41.94 o 
  -2   0  18      758.20      765.03     31.59 o 
  -1   0  18        8.26       17.04     15.54 o 
   0   0  18      121.63      136.70     19.32 o 
   1   0  18      380.28      373.39     36.65 o 
   2   0  18      190.48      118.27     27.37 o 
   3   0  18       56.77       68.42     24.93 o 
   4   0  18      184.10      164.21     33.72 o 
  -8   1  18       22.14       26.96     18.12 o 
  -7   1  18       11.38       15.55     18.14 o 
  -6   1  18        0.09      -13.79     15.35 o 
  -5   1  18       46.05       39.59     17.28 o 
  -4   1  18        1.32      -10.51     14.12 o 
  -3   1  18       56.17       48.56     13.98 o 
  -2   1  18       80.02       72.08     13.82 o 
  -1   1  18        0.57      -10.75     13.82 o 
   0   1  18      122.37      124.86     19.87 o 
   1   1  18      205.11      259.23     24.35 o 
   2   1  18        8.38       23.46     23.95 o 
   3   1  18       10.26       13.20     24.44 o 
   4   1  18       52.40       38.12     26.88 o 
  -8   2  18        5.07        0.49     24.44 o 
  -7   2  18      135.39      157.65     22.63 o 
  -6   2  18      930.65      971.40     53.52 o 
  -5   2  18        8.94       -0.72     15.45 o 
  -4   2  18      692.98      689.67     32.48 o 
  -3   2  18     1071.20     1121.46     40.47 o 
  -2   2  18      355.03      378.84     26.61 o 
  -1   2  18      174.93      186.18     22.29 o 
   0   2  18      241.70      279.54     25.70 o 
   1   2  18       99.11      111.28     20.03 o 
   2   2  18       25.73       31.76     17.61 o 
   3   2  18       12.19       21.02     25.90 o 
   4   2  18        9.19      -18.57     23.46 o 
  -7   3  18       29.97       13.68     17.97 o 
  -6   3  18       73.39       84.52     19.96 o 
  -5   3  18       19.59       24.96     32.50 o 
  -4   3  18       24.93        7.43     13.42 o 
  -3   3  18       38.85        7.80     14.81 o 
  -2   3  18        8.71        5.45     14.16 o 
  -1   3  18       17.91        2.67     17.10 o 
   0   3  18        2.62        3.78     16.92 o 
   1   3  18       55.91       61.94     19.85 o 
   2   3  18      167.15      169.20     24.16 o 
   3   3  18      134.03      111.43     32.74 o 
  -6   4  18      544.97      537.12     44.96 o 
  -5   4  18       13.30       -6.35     21.99 o 
  -4   4  18      127.44      140.96     21.42 o 
  -3   4  18     1075.66     1109.83     63.05 o 
  -2   4  18      388.00      415.49     30.04 o 
  -1   4  18       16.20       10.91     17.46 o 
   0   4  18      111.14      132.67     28.59 o 
   1   4  18      327.01      322.07     41.05 o 
  -7   1  19       28.40       53.76     27.86 o 
  -6   1  19       42.97       18.57     18.66 o 
  -5   1  19      612.10      706.55     35.08 o 
  -4   1  19      210.54      230.18     20.22 o 
  -3   1  19      812.54      828.24     28.65 o 
  -2   1  19      221.62      220.35     18.79 o 
  -1   1  19       18.99        8.58     17.08 o 
   0   1  19      379.51      413.91     29.19 o 
   1   1  19     1388.54     1403.64     62.56 o 
   2   1  19      414.41      450.12     43.01 o 
  -6   2  19      275.69      274.57     26.93 o 
  -5   2  19        3.69       -4.64     16.41 o 
  -4   2  19       61.99       51.81     15.22 o 
  -3   2  19      326.14      311.70     26.09 o 
  -2   2  19       37.57       28.92     17.84 o 
  -1   2  19       26.32       19.47     18.31 o 
   0   2  19        6.27      -15.35     15.35 o 
   1   2  19        0.11      -13.58     16.76 o 
   2   2  19        1.50       -6.56     17.58 o 
  -5   3  19       24.35       35.19     26.39 o 
  -4   3  19       76.35       63.48     23.21 o 
  -3   3  19      196.23      202.55     31.52 o 
  -2   3  19       86.12       86.58     21.20 o 
  -1   3  19       35.33       18.04     17.88 o 
   0   3  19      145.96      176.27     23.82 o 
   1   3  19      791.24      847.46     54.25 o 
  -5   0  20       66.09       60.11     28.84 o 
  -4   0  20      663.97      690.33     34.90 o 
  -3   0  20       44.12       43.62     18.67 o 
  -2   0  20      461.76      502.40     30.58 o 
  -1   0  20      798.63      803.47     49.85 o 
   0   0  20      156.78      112.41     30.79 o 
  -4   1  20        0.07       -6.72     13.14 o 
  -3   1  20        7.76       -2.42     13.50 o 
  -2   1  20       80.81       55.11     20.01 o 
  -1   1  20        0.15       -2.04     17.27 o 
   0   1  20       20.91        6.91     18.62 o 
  -3   2  20      260.10      231.85     36.41 o 
  -2   2  20      220.79      255.33     35.92 o 
                                                 
